# Supplementary material for: Identification of sensory hair-cell transcripts by thiouracil-tagging in zebrafish
Source: BMC Genomics. 2015 Oct 23;16:842. doi: 10.1186/s12864-015-2072-5 (PMC4619078; doi:10.1186/s12864-015-2072-5)
Supplement: Additional file 2: Table S1. — TU-tagged versus input RNAseq data from wild-type control larvae. (XLSX 2337 kb) [file 12864_2015_2072_MOESM2_ESM.xlsx]

## Sheet: Dataset 2 WT TU vs. Input
gene	id	baseMean	baseMeanA	baseMeanB	foldChange	log2FoldChange	pval	padj
si:dkey-277m11.2	ENSDARG00000094879	26.3316	7.85584	44.8074	5.7037	2.5119	0.00320943	0.36558
SLC22A13	ENSDARG00000059166	38.9883	11.7838	66.1928	5.61728	2.48987	0.00146463	0.245195
si:dkey-14o18.3	ENSDARG00000094472	19.2395	5.89188	32.5872	5.53086	2.4675	0.00669545	0.520639
si:ch73-21g5.7	ENSDARG00000093156	31.387	9.81981	52.9542	5.39259	2.43098	0.00289405	0.351348
FP015862.1	ENSDARG00000059905	23.7858	7.85584	39.7157	5.05556	2.33787	0.00658232	0.520639
RDM1	ENSDARG00000038186	20.2397	6.87386	33.6056	4.88889	2.28951	0.00993648	0.601307
CR848032.2	ENSDARG00000091614	39.9702	13.7477	66.1928	4.81481	2.26748	0.00312458	0.361259
GBA3	ENSDARG00000031150	19.7305	6.87386	32.5872	4.74074	2.24511	0.0116782	0.613355
ENSDARG00000039608	ENSDARG00000039608	42.9889	15.7117	70.2662	4.47222	2.16099	0.00400523	0.426274
CABZ01040055.1	ENSDARG00000086869	68.775	25.5315	112.019	4.38746	2.13339	0.00169425	0.264439
gbgt1l1	ENSDARG00000025275	60.6828	22.5856	98.78	4.37359	2.12882	0.00227813	0.313255
CABZ01030469.1	ENSDARG00000044673	30.8415	11.7838	49.8992	4.23457	2.08221	0.00933515	0.590749
si:ch211-210c8.5	ENSDARG00000093922	101.617	39.2792	163.954	4.17407	2.06146	0.000908927	0.195447
PLXDC2 (2 of 2)	ENSDARG00000077219	27.2954	10.8018	43.7891	4.05387	2.0193	0.013657	0.626547
si:dkey-88j15.3	ENSDARG00000076573	52.0632	20.6216	83.5047	4.04938	2.0177	0.00483687	0.463619
si:dkey-162h11.3	ENSDARG00000088432	712.572	289.684	1135.46	3.91965	1.97072	5.96279e-06	0.00966569
PLEKHS1 (4 of 4)	ENSDARG00000096786	42.9526	17.6756	68.2295	3.86008	1.94863	0.00867389	0.572994
si:dkey-9i23.6	ENSDARG00000094678	30.8233	12.7657	48.8808	3.82906	1.93699	0.0147911	0.633698
CABZ01058139.1	ENSDARG00000090877	35.3695	14.7297	56.0093	3.80247	1.92694	0.0125511	0.613355
si:ch211-284a16.4	ENSDARG00000092736	51.5358	21.6036	81.468	3.77104	1.91496	0.00730959	0.541112
si:dkey-21e2.6	ENSDARG00000095146	20.7125	8.83782	32.5872	3.68724	1.88254	0.0289423	0.746396
si:dkey-21e2.5	ENSDARG00000094640	20.7125	8.83782	32.5872	3.68724	1.88254	0.0289423	0.746396
si:dkey-56i24.1	ENSDARG00000078152	38.3882	16.6937	60.0827	3.59913	1.84765	0.0145299	0.633698
si:dkey-16p19.5	ENSDARG00000092583	32.8236	14.7297	50.9175	3.45679	1.78943	0.0215636	0.705948
si:ch211-132b12.2	ENSDARG00000094946	61.101	27.4955	94.7066	3.44444	1.78427	0.00920039	0.586333
ENDOU	ENSDARG00000044204	215.617	97.2161	334.019	3.43584	1.78066	0.000454586	0.156663
muc5f	ENSDARG00000090771	71.7028	32.4054	111	3.42536	1.77626	0.00731179	0.541112
ENSDARG00000095511	ENSDARG00000095511	21.7127	9.81981	33.6056	3.42222	1.77493	0.0364972	0.781845
si:dkey-246j7.1	ENSDARG00000095559	42.9162	19.6396	66.1928	3.37037	1.75291	0.0171921	0.668901
tlr21	ENSDARG00000058045	19.185	8.83782	29.5322	3.34156	1.74052	0.0455357	0.817778
ST3GAL1 (3 of 5)	ENSDARG00000057593	72.1938	33.3873	111	3.32462	1.73319	0.00864526	0.572994
epor	ENSDARG00000043609	21.2035	9.81981	32.5872	3.31852	1.73054	0.0420851	0.810964
mal	ENSDARG00000030094	21.2035	9.81981	32.5872	3.31852	1.73054	0.0420851	0.810964
slc35d2	ENSDARG00000089837	61.0828	28.4774	93.6882	3.28991	1.71805	0.0119125	0.613355
si:dkey-57a22.11	ENSDARG00000092651	104.999	49.099	160.899	3.27704	1.71239	0.00481603	0.463619
si:ch211-77g15.32	ENSDARG00000095362	27.2591	12.7657	41.7524	3.27066	1.70958	0.0340246	0.780602
CR627498.1	ENSDARG00000083469	29.2776	13.7477	44.8074	3.25926	1.70454	0.0318953	0.759467
ptf1a	ENSDARG00000014479	33.3146	15.7117	50.9175	3.24074	1.69632	0.0282329	0.744807
si:dkey-176g1.6	ENSDARG00000096270	105.49	50.081	160.899	3.21278	1.68382	0.00546792	0.492417
entpd2a.2	ENSDARG00000033953	61.5738	29.4594	93.6882	3.18025	1.66914	0.0142052	0.633698
CU571169.5	ENSDARG00000091640	32.8054	15.7117	49.8992	3.17593	1.66718	0.0313922	0.759467
PTGR1 (2 of 2)	ENSDARG00000087017	353.258	170.865	535.652	3.13495	1.64844	0.00028927	0.126227
si:ch211-202h22.8	ENSDARG00000078138	100.926	49.099	152.753	3.11111	1.63743	0.00737995	0.54166
DCSTAMP	ENSDARG00000078347	70.648	34.3693	106.927	3.11111	1.63743	0.013185	0.614708
cdx1a	ENSDARG00000087811	26.2407	12.7657	39.7157	3.11111	1.63743	0.0433761	0.8154
BX248410.1	ENSDARG00000055245	24.2222	11.7838	36.6606	3.11111	1.63743	0.0470059	0.817778
tank	ENSDARG00000090402	24.2222	11.7838	36.6606	3.11111	1.63743	0.0470059	0.817778
si:dkey-21k10.3	ENSDARG00000094091	22.2037	10.8018	33.6056	3.11111	1.63743	0.0512037	0.831932
irge4	ENSDARG00000070317	20.1852	9.81981	30.5505	3.11111	1.63743	0.0561223	0.860338
ENSDARG00000092890	ENSDARG00000092890	174.592	85.4323	263.753	3.08727	1.62633	0.00231688	0.314991
zgc:92590	ENSDARG00000040282	56.0093	27.4955	84.5231	3.07407	1.62015	0.0193702	0.697602
slc26a6l	ENSDARG00000054127	211.417	104.09	318.744	3.06219	1.61457	0.00146018	0.245195
CABZ01059408.1	ENSDARG00000059786	27.75	13.7477	41.7524	3.03704	1.60266	0.0451661	0.817778
si:dkey-32m20.1	ENSDARG00000075715	27.75	13.7477	41.7524	3.03704	1.60266	0.0451661	0.817778
paqr8	ENSDARG00000088828	21.6945	10.8018	32.5872	3.01684	1.59304	0.0586894	0.872425
CABZ01065246.1	ENSDARG00000088253	96.3614	48.117	144.606	3.00529	1.5875	0.0100156	0.601307
pax3a	ENSDARG00000010192	131.676	65.7927	197.56	3.00276	1.58629	0.00565228	0.497278
ENSDARG00000089192	ENSDARG00000089192	31.2779	15.7117	46.8441	2.98148	1.57603	0.0432343	0.814812
st6galnac1.1	ENSDARG00000043814	199.269	100.162	298.377	2.97894	1.5748	0.00220857	0.308799
atoh7	ENSDARG00000069552	40.8613	20.6216	61.101	2.96296	1.56704	0.0336455	0.78059
slc5a2	ENSDARG00000002129	229.02	115.874	342.166	2.95292	1.56214	0.0016419	0.258206
slc12a8	ENSDARG00000074384	36.8243	18.6576	54.9909	2.94737	1.55943	0.0384636	0.79543
pla2g1b	ENSDARG00000009153	415.651	211.126	620.175	2.93747	1.55457	0.000458943	0.156663
poc5	ENSDARG00000059982	65.5745	33.3873	97.7616	2.9281	1.54997	0.0204882	0.702469
her2	ENSDARG00000038205	65.5745	33.3873	97.7616	2.9281	1.54997	0.0204882	0.702469
hes2.2	ENSDARG00000068168	32.7872	16.6937	48.8808	2.9281	1.54997	0.044502	0.817778
zgc:194839	ENSDARG00000078550	53.9726	27.4955	80.4497	2.92593	1.54889	0.0261287	0.73333
si:ch211-112b1.1	ENSDARG00000096053	21.1853	10.8018	31.5689	2.92256	1.54723	0.067321	0.913242
BX005356.2	ENSDARG00000077880	134.677	68.7386	200.615	2.91852	1.54524	0.00664054	0.520639
pif1	ENSDARG00000020289	80.7042	41.2432	120.165	2.91358	1.54279	0.0159089	0.652234
upk1a	ENSDARG00000021866	28.7502	14.7297	42.7707	2.9037	1.53789	0.0522823	0.839104
dbx1a	ENSDARG00000086393	147.279	75.6125	218.945	2.89562	1.53387	0.00584169	0.502279
wu:fb63c12	ENSDARG00000096426	99.3619	51.063	147.661	2.89174	1.53194	0.0121703	0.613355
acer1	ENSDARG00000010347	53.4634	27.4955	79.4313	2.88889	1.53051	0.0281618	0.744807
C3H17orf53	ENSDARG00000096229	26.7317	13.7477	39.7157	2.88889	1.53051	0.0570773	0.864073
si:dkey-19p15.8	ENSDARG00000094697	26.7317	13.7477	39.7157	2.88889	1.53051	0.0570773	0.864073
CR847785.1	ENSDARG00000088317	26.7317	13.7477	39.7157	2.88889	1.53051	0.0570773	0.864073
zgc:153650	ENSDARG00000013525	70.6117	36.3333	104.89	2.88689	1.52951	0.0201164	0.702282
CRISP3	ENSDARG00000091103	528.069	272.009	784.13	2.88274	1.52744	0.00042592	0.154749
sycp1	ENSDARG00000003904	71.6118	37.3153	105.908	2.83821	1.50498	0.0216991	0.705948
TGM1 (6 of 6)	ENSDARG00000044084	163.9	85.4323	242.367	2.83695	1.50434	0.0053934	0.492014
upk3l	ENSDARG00000092872	28.241	14.7297	41.7524	2.83457	1.50313	0.0584964	0.872425
nudt15	ENSDARG00000022461	26.2225	13.7477	38.6973	2.81481	1.49304	0.0642026	0.897771
ENSDARG00000089165	ENSDARG00000089165	71.1027	37.3153	104.89	2.81092	1.49104	0.0230894	0.719381
CABZ01077217.1	ENSDARG00000078791	48.408	25.5315	71.2845	2.79202	1.48131	0.0370648	0.786465
si:dkey-13a21.4	ENSDARG00000026098	46.3895	24.5495	68.2295	2.77926	1.4747	0.0395757	0.799735
btr16	ENSDARG00000028850	22.1855	11.7838	32.5872	2.76543	1.4675	0.0789792	0.95377
bub1bb	ENSDARG00000074927	131.094	69.7206	192.468	2.76056	1.46496	0.0103683	0.610562
TMEM27	ENSDARG00000041644	338.82	180.684	496.955	2.7504	1.45964	0.00133439	0.236299
zgc:171626	ENSDARG00000090366	31.2597	16.6937	45.8258	2.7451	1.45686	0.0607159	0.879963
CR382383.3	ENSDARG00000078437	25.7133	13.7477	37.679	2.74074	1.45457	0.0722453	0.931728
calhm1	ENSDARG00000077021	25.7133	13.7477	37.679	2.74074	1.45457	0.0722453	0.931728
slc50a1	ENSDARG00000015158	97.307	52.045	142.569	2.73934	1.45383	0.0175839	0.672495
AL954146.5	ENSDARG00000091294	40.3339	21.6036	59.0643	2.73401	1.45102	0.0489208	0.818501
scamp2l	ENSDARG00000017010	162.845	87.3963	238.294	2.72659	1.4471	0.00742845	0.54166
zgc:112148	ENSDARG00000001804	102.344	54.9909	149.697	2.72222	1.44478	0.0169788	0.668901
nek2	ENSDARG00000005619	82.1772	44.1891	120.165	2.71934	1.44326	0.0231046	0.719381
CABZ01115256.1	ENSDARG00000087135	56.4639	30.4414	82.4864	2.70968	1.43812	0.0364329	0.781845
wu:fc26g07	ENSDARG00000086988	147.206	79.5404	214.872	2.70142	1.43372	0.0097507	0.599057
cenpn	ENSDARG00000043640	87.2144	47.1351	127.294	2.70062	1.43329	0.0222477	0.714674
b4galnt3a	ENSDARG00000078749	61.5011	33.3873	89.6148	2.6841	1.42444	0.0348605	0.780602
si:ch211-163l21.8	ENSDARG00000042899	283.811	154.171	413.45	2.68176	1.42318	0.00245426	0.322036
si:dkey-9c18.6	ENSDARG00000096588	21.6763	11.7838	31.5689	2.67901	1.4217	0.0900515	0.985579
slc10a2	ENSDARG00000014916	167.864	91.3242	244.404	2.67622	1.4202	0.00803492	0.562525
DUSP23 (1 of 2)	ENSDARG00000009844	193.068	105.072	281.065	2.67497	1.41952	0.00596482	0.502279
si:ch211-63o20.7	ENSDARG00000042000	59.4826	32.4054	86.5598	2.67116	1.41746	0.0370143	0.786292
haus6	ENSDARG00000068210	181.976	99.18	264.771	2.6696	1.41662	0.00690169	0.530242
zgc:194679	ENSDARG00000073723	50.4083	27.4955	73.3212	2.66667	1.41504	0.0441746	0.817778
CR384061.1	ENSDARG00000086467	25.2042	13.7477	36.6606	2.66667	1.41504	0.0813254	0.96496
blnk	ENSDARG00000042722	25.2042	13.7477	36.6606	2.66667	1.41504	0.0813254	0.96496
dctd	ENSDARG00000036990	125.512	68.7386	182.285	2.65185	1.407	0.0146625	0.633698
arhgef39	ENSDARG00000013476	80.6497	44.1891	117.11	2.65021	1.4061	0.0273308	0.741371
ncaph2	ENSDARG00000033757	252.023	138.459	365.588	2.6404	1.40076	0.00367696	0.399405
CCNA2	ENSDARG00000089988	219.764	120.784	318.744	2.63896	1.39997	0.00500624	0.475209
MAL (2 of 3)	ENSDARG00000043442	364.424	200.324	528.524	2.63834	1.39963	0.0018326	0.27783
MIS18BP1	ENSDARG00000042563	156.753	86.4143	227.092	2.62795	1.39394	0.0105549	0.611939
zgc:112966	ENSDARG00000095369	26.7135	14.7297	38.6973	2.62716	1.3935	0.0820856	0.966657
si:dkey-246i14.3	ENSDARG00000090427	151.207	83.4683	218.945	2.62309	1.39127	0.0114511	0.613355
valopa	ENSDARG00000021150	67.5384	37.3153	97.7616	2.61988	1.3895	0.0356406	0.780602
MPV17L	ENSDARG00000075517	122.475	67.7567	177.193	2.61514	1.38689	0.0167044	0.66543
nr2e1	ENSDARG00000017107	173.374	96.2341	250.514	2.60317	1.38027	0.00928561	0.589385
GALNT8 (3 of 5)	ENSDARG00000045851escription=UDP-N-acetyl-alpha-D-galactosamine:polypeptideN-acetylgalactosaminyltransferase 8 (GalNAc-T8)[Source:HGNC Symbol;Acc:4130]	52.9178	29.4594	76.3763	2.59259	1.3744	0.0480999	0.817778
si:ch211-229n2.7	ENSDARG00000094088	56.4457	31.4234	81.468	2.59259	1.3744	0.0451853	0.817778
GTSE1	ENSDARG00000013719	163.791	91.3242	236.257	2.58702	1.37129	0.0108827	0.613355
slc20a1a	ENSDARG00000020114	744.85	416.36	1073.34	2.57792	1.36621	0.00136994	0.238585
CR450711.2	ENSDARG00000090899	177.393	99.18	255.606	2.57719	1.3658	0.00957238	0.592543
si:dkey-61p9.11	ENSDARG00000096762	29.7322	16.6937	42.7707	2.56209	1.35732	0.0829904	0.967595
zgc:101788	ENSDARG00000055644	365.351	205.234	525.469	2.56034	1.35634	0.00249017	0.323923
CR735107.1	ENSDARG00000071364	52.4087	29.4594	75.3579	2.55802	1.35503	0.0516817	0.833912
wu:fj08f03	ENSDARG00000077169	90.7059	51.063	130.349	2.55271	1.35203	0.0292295	0.746396
si:dkey-66n24.2	ENSDARG00000093650	22.6765	12.7657	32.5872	2.55271	1.35203	0.103076	1
si:ch211-12e13.4	ENSDARG00000095477	22.6765	12.7657	32.5872	2.55271	1.35203	0.103076	1
si:dkey-53f14.2	ENSDARG00000092441	22.6765	12.7657	32.5872	2.55271	1.35203	0.103076	1
klf5b	ENSDARG00000062106	22.6765	12.7657	32.5872	2.55271	1.35203	0.103076	1
mis18a	ENSDARG00000035333	57.4459	32.4054	82.4864	2.54545	1.34792	0.048508	0.818501
si:dkey-262g12.4	ENSDARG00000095670	19.1486	10.8018	27.4955	2.54545	1.34792	0.117399	1
CR854829.2	ENSDARG00000094158	19.1486	10.8018	27.4955	2.54545	1.34792	0.117399	1
pot1	ENSDARG00000079915	111.364	62.8468	159.881	2.54398	1.34709	0.0228573	0.719381
AKIP1	ENSDARG00000069037	34.7694	19.6396	49.8992	2.54074	1.34525	0.075791	0.939533
HAUS8	ENSDARG00000091031	144.115	81.5044	206.725	2.53637	1.34276	0.0157785	0.650499
gcnt4a	ENSDARG00000035198	114.383	64.8107	163.954	2.52974	1.33899	0.0228013	0.719381
ndc80	ENSDARG00000071694	370.861	210.144	531.579	2.5296	1.33891	0.00275937	0.34429
amn	ENSDARG00000062947	76.0853	43.2071	108.963	2.52189	1.3345	0.0382139	0.794947
si:dkey-22f5.9	ENSDARG00000092044	193.487	109.982	276.991	2.51852	1.33258	0.00961656	0.592543
gig2e	ENSDARG00000075757	36.2787	20.6216	51.9359	2.51852	1.33258	0.0759007	0.939551
depdc1a	ENSDARG00000018165	198.524	112.928	284.12	2.51594	1.3311	0.00920971	0.586333
CU469577.1	ENSDARG00000074925	248.405	141.405	355.404	2.51337	1.32963	0.00589965	0.502279
BX323854.2	ENSDARG00000030778	44.8438	25.5315	64.1561	2.51282	1.32931	0.0643318	0.898385
cep44	ENSDARG00000053106	53.4088	30.4414	76.3763	2.50896	1.32709	0.0555627	0.856888
si:ch211-156j22.4	ENSDARG00000094977	201.542	114.892	288.193	2.50839	1.32676	0.00915205	0.586204
cx44.1	ENSDARG00000015076	58.446	33.3873	83.5047	2.50109	1.32256	0.0519005	0.835523
plp1a	ENSDARG00000057770	235.293	134.531	336.056	2.49797	1.32076	0.00693792	0.530242
rbpjl	ENSDARG00000074148	89.1784	51.063	127.294	2.49288	1.31781	0.0340711	0.780602
chmp4c	ENSDARG00000007418	97.7434	55.9729	139.514	2.49253	1.31761	0.0305768	0.753388
slx4ip	ENSDARG00000039069	68.5204	39.2792	97.7616	2.48889	1.3155	0.0455895	0.817778
CABZ01020840.1	ENSDARG00000090401	34.2602	19.6396	48.8808	2.48889	1.3155	0.0832413	0.967829
CR759797.2	ENSDARG00000088957	25.6952	14.7297	36.6606	2.48889	1.3155	0.103027	1
prdm1c	ENSDARG00000078161	25.6952	14.7297	36.6606	2.48889	1.3155	0.103027	1
FAM3D	ENSDARG00000045824	189.94	109	270.881	2.48515	1.31333	0.0110596	0.613355
zgc:194930	ENSDARG00000079584	64.9926	37.3153	92.6699	2.48343	1.31233	0.0485501	0.818501
DBF4B	ENSDARG00000086550	104.29	59.9008	148.679	2.48209	1.31155	0.0289075	0.746396
TNFRSF14 (5 of 12)	ENSDARG00000068993	143.587	82.4864	204.688	2.48148	1.3112	0.0184172	0.686114
si:dkeyp-79f4.1	ENSDARG00000094023	70.0298	40.2612	99.7983	2.47877	1.30963	0.045532	0.817778
MAP4K1	ENSDARG00000088216	30.7324	17.6756	43.7891	2.47737	1.30881	0.0920054	0.992453
rad52	ENSDARG00000005274	88.6692	51.063	126.275	2.47293	1.30622	0.035853	0.780602
zgc:174917	ENSDARG00000073820	44.3346	25.5315	63.1377	2.47293	1.30622	0.0696072	0.922536
CU179703.1	ENSDARG00000089131	22.1673	12.7657	31.5689	2.47293	1.30622	0.116846	1
nox1	ENSDARG00000070062	76.5763	44.1891	108.963	2.46584	1.30208	0.0426932	0.812497
CT573322.1	ENSDARG00000008164	40.8067	23.5675	58.046	2.46296	1.30039	0.0757352	0.939533
si:ch211-142h2.1	ENSDARG00000093205	55.9183	32.4054	79.4313	2.45118	1.29348	0.0593965	0.872801
PPIL3	ENSDARG00000033370	60.9555	35.3513	86.5598	2.44856	1.29193	0.0552347	0.855854
mybl1	ENSDARG00000030999	145.588	84.4503	206.725	2.44789	1.29154	0.0197442	0.699276
birc5a	ENSDARG00000075621	118.383	68.7386	168.028	2.44444	1.28951	0.0268778	0.736534
si:dkey-16n15.6	ENSDARG00000095805	28.7138	16.6937	40.734	2.44009	1.28693	0.102297	1
gmnn	ENSDARG00000035957	96.2159	55.9729	136.459	2.43795	1.28567	0.0353409	0.780602
cdc20	ENSDARG00000020192	512.812	298.522	727.102	2.43567	1.28432	0.00291125	0.351348
gja3	ENSDARG00000021889	48.8626	28.4774	69.2478	2.43167	1.28195	0.0691077	0.921479
rtkn2	ENSDARG00000053558	138.023	80.5224	195.523	2.42818	1.27988	0.0226064	0.719381
cx23	ENSDARG00000054150	79.0858	46.1531	112.019	2.42711	1.27924	0.0448438	0.817778
slc7a9	ENSDARG00000005894	179.83	105.072	254.588	2.42298	1.27678	0.0148164	0.633698
si:dkey-266f7.9	ENSDARG00000075958	100.744	58.9188	142.569	2.41975	1.27486	0.0349433	0.780602
SLC47A1 (3 of 6)	ENSDARG00000074561	60.4464	35.3513	85.5414	2.41975	1.27486	0.0588714	0.872425
si:dkey-96h14.3	ENSDARG00000094142	45.3348	26.5135	64.1561	2.41975	1.27486	0.0750341	0.937556
si:dkey-220a11.10	ENSDARG00000095725	30.2232	17.6756	42.7707	2.41975	1.27486	0.101755	1
si:ch211-194e1.8	ENSDARG00000095682	20.1488	11.7838	28.5138	2.41975	1.27486	0.133895	1
si:ch211-120e1.6	ENSDARG00000092227	30.2232	17.6756	42.7707	2.41975	1.27486	0.101755	1
zgc:162184	ENSDARG00000077217	102.253	59.9008	144.606	2.41409	1.27148	0.0347985	0.780602
cenpf	ENSDARG00000055133	793.331	465.459	1121.2	2.40881	1.26832	0.00291776	0.351348
btk	ENSDARG00000004433	36.7697	21.6036	51.9359	2.40404	1.26546	0.0905365	0.988024
lrp2b	ENSDARG00000007906	781.729	459.567	1103.89	2.40203	1.26425	0.00299797	0.356928
si:dkey-66i24.9	ENSDARG00000096689	63.465	37.3153	89.6148	2.40156	1.26397	0.0584102	0.872425
arhgap11a	ENSDARG00000015403	217.09	127.657	306.523	2.40114	1.26372	0.0112386	0.613355
si:ch211-240l19.5	ENSDARG00000039393	255.369	150.243	360.496	2.39942	1.26269	0.0083743	0.571105
si:ch1073-322p19.1	ENSDARG00000075173	118.365	69.7206	167.009	2.39541	1.26027	0.0304144	0.753388
rab25a	ENSDARG00000058800	70.0116	41.2432	98.78	2.39506	1.26006	0.0540743	0.843083
CABZ01041133.1	ENSDARG00000086237	21.6581	12.7657	30.5505	2.39316	1.25892	0.132501	1
cdk1	ENSDARG00000087554	501.156	295.576	706.735	2.39104	1.25764	0.00359195	0.394235
irg1l	ENSDARG00000062788	76.5581	45.1711	107.945	2.38969	1.25683	0.0501919	0.825263
CR354426.1	ENSDARG00000087610	109.8	64.8107	154.789	2.38833	1.256	0.0339989	0.780602
TNFRSF14 (3 of 12)	ENSDARG00000068972	49.8628	29.4594	70.2662	2.38519	1.2541	0.073983	0.933001
ccnb2	ENSDARG00000036180	78.0675	46.1531	109.982	2.38298	1.25277	0.0499516	0.825263
kcnj1b	ENSDARG00000002666	28.2047	16.6937	39.7157	2.37908	1.25041	0.113594	1
CR759791.3	ENSDARG00000088052	28.2047	16.6937	39.7157	2.37908	1.25041	0.113594	1
g2e3	ENSDARG00000001313	308.233	182.648	433.817	2.37515	1.24802	0.00664894	0.520639
cnfn	ENSDARG00000041115	212.035	125.694	298.377	2.37384	1.24722	0.0128461	0.613355
BX649394.1	ENSDARG00000095414	23.1675	13.7477	32.5872	2.37037	1.24511	0.130998	1
si:ch211-59c24.1	ENSDARG00000042189	23.1675	13.7477	32.5872	2.37037	1.24511	0.130998	1
CELA1 (7 of 7)	ENSDARG00000095462	59.428	35.3513	83.5047	2.36214	1.24009	0.0668672	0.913242
CR792449.1	ENSDARG00000081910	36.2605	21.6036	50.9175	2.3569	1.23689	0.098869	1
si:dkey-246g23.4	ENSDARG00000013775	98.7072	58.9188	138.496	2.35062	1.23304	0.042101	0.810964
ska3	ENSDARG00000069917	111.8	66.7747	156.826	2.34858	1.23179	0.0366936	0.781845
acrc	ENSDARG00000057716	151.08	90.3422	211.817	2.34461	1.22935	0.0248538	0.731008
zgc:113317	ENSDARG00000040781	75.5398	45.1711	105.908	2.34461	1.22935	0.0559763	0.859935
BX005022.1	ENSDARG00000069459	37.7699	22.5856	52.9542	2.34461	1.22935	0.0980326	1
AKAP12 (2 of 2)	ENSDARG00000091792	359.569	215.054	504.083	2.34399	1.22897	0.00607677	0.502367
ENSDARG00000027687	ENSDARG00000027687	44.3164	26.5135	62.1194	2.34294	1.22832	0.0874926	0.980455
kif20bb	ENSDARG00000040110	434.09	260.225	607.955	2.33627	1.22421	0.00512821	0.481162
nr1h4	ENSDARG00000057741	149.061	89.3602	208.762	2.33618	1.22415	0.025965	0.733095
BX927314.1	ENSDARG00000088190	72.0119	43.2071	100.817	2.33333	1.22239	0.0599142	0.874167
si:dkey-183n20.2	ENSDARG00000095707	58.9188	35.3513	82.4864	2.33333	1.22239	0.0712568	0.928995
CR790363.3	ENSDARG00000095076	19.6396	11.7838	27.4955	2.33333	1.22239	0.152958	1
CT573346.1	ENSDARG00000087493	19.6396	11.7838	27.4955	2.33333	1.22239	0.152958	1
nlrc3	ENSDARG00000061564	19.6396	11.7838	27.4955	2.33333	1.22239	0.152958	1
TRIM35 (36 of 42)	ENSDARG00000078242	40.7886	24.5495	57.0276	2.32296	1.21597	0.0962835	1
nmrk1	ENSDARG00000037913	34.242	20.6216	47.8625	2.32099	1.21474	0.109148	1
KCNN4 (2 of 2)	ENSDARG00000086091	34.242	20.6216	47.8625	2.32099	1.21474	0.109148	1
si:ch73-112l6.5	ENSDARG00000093162	233.148	140.423	325.872	2.32064	1.21452	0.0129939	0.613355
DPEP3	ENSDARG00000079216	27.6955	16.6937	38.6973	2.31808	1.21293	0.12615	1
si:ch211-132b12.1	ENSDARG00000061480	27.6955	16.6937	38.6973	2.31808	1.21293	0.12615	1
kcnk1a	ENSDARG00000045067	153.08	92.3062	213.854	2.31678	1.21212	0.0263701	0.733375
CENPT	ENSDARG00000091271	182.285	109.982	254.588	2.31481	1.2109	0.0201624	0.702286
bora	ENSDARG00000042688	84.5958	51.063	118.129	2.31339	1.21001	0.0537877	0.843083
nos2b	ENSDARG00000031976	42.2979	25.5315	59.0643	2.31339	1.21001	0.0953827	0.999005
suv39h1a	ENSDARG00000026799	21.149	12.7657	29.5322	2.31339	1.21001	0.150297	1
SNORA30	ENSDARG00000081588	21.149	12.7657	29.5322	2.31339	1.21001	0.150297	1
tdo2b	ENSDARG00000023176	99.1982	59.9008	138.496	2.31208	1.20919	0.0458754	0.817778
TMEM150A (2 of 4)	ENSDARG00000057440	99.1982	59.9008	138.496	2.31208	1.20919	0.0458754	0.817778
slc5a8l	ENSDARG00000003697	156.099	94.2701	217.927	2.31173	1.20897	0.0259869	0.733095
otop2	ENSDARG00000006522	50.3538	30.4414	70.2662	2.30824	1.2068	0.0846428	0.970333
BX548170.1	ENSDARG00000086849	64.9562	39.2792	90.6332	2.30741	1.20627	0.0691776	0.921479
TRIM35 (8 of 42)	ENSDARG00000031534	58.4097	35.3513	81.468	2.30453	1.20447	0.0759292	0.939551
neil3	ENSDARG00000020079	103.726	62.8468	144.606	2.30093	1.20221	0.0449075	0.817778
CELA1 (6 of 7)	ENSDARG00000077058	218.527	132.567	304.487	2.29684	1.19965	0.0157513	0.650499
SMIM22	ENSDARG00000096427	113.291	68.7386	157.844	2.2963	1.19931	0.0411631	0.807132
si:ch211-226f6.1	ENSDARG00000094038	22.6583	13.7477	31.5689	2.2963	1.19931	0.14767	1
CABZ01090750.1	ENSDARG00000091467	22.6583	13.7477	31.5689	2.2963	1.19931	0.14767	1
ENSDARG00000090967	ENSDARG00000090967	152.061	92.3062	211.817	2.29472	1.19832	0.0283546	0.744807
si:dkey-117m1.3	ENSDARG00000074662	30.7142	18.6576	42.7707	2.2924	1.19686	0.122825	1
ccne2	ENSDARG00000027918	218.018	132.567	303.468	2.28916	1.19482	0.0162281	0.657893
dhfr	ENSDARG00000004251	229.092	139.441	318.744	2.28586	1.19274	0.015098	0.637333
C1H19orf67	ENSDARG00000060187	24.1676	14.7297	33.6056	2.28148	1.18997	0.14509	1
AL954846.1	ENSDARG00000084412	24.1676	14.7297	33.6056	2.28148	1.18997	0.14509	1
cthl	ENSDARG00000032206	170.683	104.09	237.276	2.27952	1.18873	0.0249351	0.731008
crb3b	ENSDARG00000068182	106.236	64.8107	147.661	2.27834	1.18798	0.0462321	0.817778
slc26a1	ENSDARG00000029832	196.36	119.802	272.918	2.27808	1.18782	0.0200317	0.702282
MUC5AC (3 of 3)	ENSDARG00000089847	558.365	340.747	775.983	2.2773	1.18732	0.00553231	0.493993
casc5	ENSDARG00000070239	467.732	285.756	649.707	2.27364	1.185	0.00628927	0.503931
si:dkey-24h22.5	ENSDARG00000094556	33.7328	20.6216	46.8441	2.2716	1.18371	0.119524	1
ENSDARG00000027609	ENSDARG00000027609	152.552	93.2881	211.817	2.27057	1.18305	0.0302354	0.751944
si:ch211-193k19.2	ENSDARG00000077572	25.677	15.7117	35.6423	2.26852	1.18175	0.142565	1
KIF20B	ENSDARG00000071009	278.919	170.865	386.973	2.26479	1.17938	0.0118264	0.613355
si:dkey-176g4.5	ENSDARG00000095822	35.2422	21.6036	48.8808	2.26263	1.178	0.117898	1
CR853282.1	ENSDARG00000061455	44.8074	27.4955	62.1194	2.25926	1.17585	0.100819	1
fhl2b	ENSDARG00000003991	287.975	176.756	399.193	2.25844	1.17532	0.0115391	0.613355
C12H10orf107	ENSDARG00000086310	27.1863	16.6937	37.679	2.25708	1.17446	0.140101	1
skp2	ENSDARG00000004937	155.062	95.2521	214.872	2.25582	1.17365	0.03082	0.756077
vezf1a	ENSDARG00000008247	748.124	459.567	1036.68	2.25578	1.17362	0.00572878	0.500923
si:ch211-93g21.2	ENSDARG00000092842	36.7515	22.5856	50.9175	2.25443	1.17276	0.116292	1
NUMA1 (1 of 4)	ENSDARG00000061928	258.77	159.081	358.459	2.25332	1.17205	0.0138774	0.628898
si:ch211-14k19.12	ENSDARG00000096584	322.199	198.36	446.037	2.24862	1.16904	0.0102275	0.607108
CU570684.5	ENSDARG00000088141	19.1304	11.7838	26.4771	2.24691	1.16794	0.174794	1
si:dkey-196n19.5	ENSDARG00000094921	19.1304	11.7838	26.4771	2.24691	1.16794	0.174794	1
si:dkeyp-86f7.4	ENSDARG00000029890	28.6957	17.6756	39.7157	2.24691	1.16794	0.1377	1
cda	ENSDARG00000038199	127.367	78.5584	176.175	2.24259	1.16517	0.0412459	0.807228
slc12a10.1	ENSDARG00000055313	98.6709	60.8828	136.459	2.24134	1.16436	0.0545979	0.848482
gbgt1l4	ENSDARG00000068503	402.23	248.441	556.019	2.23803	1.16223	0.00834334	0.571105
si:dkey-45k15.1	ENSDARG00000061714	50.8448	31.4234	70.2662	2.23611	1.16099	0.0962142	1
tprg1	ENSDARG00000056026	390.646	241.567	539.726	2.23427	1.1598	0.00871936	0.574197
si:dkey-14d8.7	ENSDARG00000045834	72.9939	45.1711	100.817	2.23188	1.15826	0.0734287	0.932855
prc1b	ENSDARG00000005993	241.131	149.261	333.001	2.23099	1.15769	0.0168194	0.668745
si:dkey-87o1.2	ENSDARG00000095796	289.957	179.702	400.212	2.22708	1.15515	0.0128718	0.613355
si:dkey-149f22.2	ENSDARG00000092351	53.8634	33.3873	74.3396	2.22658	1.15483	0.093991	0.997011
slc5a12	ENSDARG00000005004	231.056	143.369	318.744	2.22324	1.15266	0.0184926	0.687291
DEPDC4	ENSDARG00000089908	66.4473	41.2432	91.6515	2.22222	1.152	0.0808859	0.96476
BX897726.3	ENSDARG00000092471	22.1491	13.7477	30.5505	2.22222	1.152	0.16649	1
ENSDARG00000069563	ENSDARG00000069563	22.1491	13.7477	30.5505	2.22222	1.152	0.16649	1
si:dkey-114d20.9	ENSDARG00000094476	22.1491	13.7477	30.5505	2.22222	1.152	0.16649	1
IYD (1 of 2)	ENSDARG00000076056	33.2237	20.6216	45.8258	2.22222	1.152	0.130882	1
C1GALT1 (3 of 4)	ENSDARG00000062278	34.733	21.6036	47.8625	2.21549	1.14762	0.128735	1
foxn4	ENSDARG00000010591	224.001	139.441	308.56	2.21283	1.14589	0.020129	0.702282
knstrn	ENSDARG00000074379	108.727	67.7567	149.697	2.20934	1.14362	0.0534965	0.843083
pax3b	ENSDARG00000028348	36.2424	22.5856	49.8992	2.20934	1.14362	0.126649	1
ncaph	ENSDARG00000061468	329.2	205.234	453.166	2.20805	1.14277	0.011692	0.613355
CELA1 (2 of 7)	ENSDARG00000043168	245.641	153.189	338.092	2.20703	1.1421	0.0177927	0.676797
rad9a	ENSDARG00000056984	61.4102	38.2972	84.5231	2.20703	1.1421	0.0886727	0.981923
melk	ENSDARG00000030759	196.814	122.748	270.881	2.20681	1.14197	0.0251105	0.731008
C12H17orf70	ENSDARG00000079457	99.1618	61.8648	136.459	2.20576	1.14128	0.0591677	0.872425
CKAP2L	ENSDARG00000092098	226.51	141.405	311.615	2.2037	1.13993	0.0204129	0.702469
BX248399.1	ENSDARG00000080166	25.1678	15.7117	34.6239	2.2037	1.13993	0.159045	1
BX004880.1	ENSDARG00000062913	205.87	128.639	283.101	2.20074	1.13799	0.0239059	0.72534
e2f8	ENSDARG00000057323	274.827	171.847	377.808	2.19852	1.13653	0.0155011	0.646842
ggh	ENSDARG00000037176	158.553	99.18	217.927	2.19729	1.13572	0.0354156	0.780602
si:dkey-156k2.6	ENSDARG00000091477	26.6771	16.6937	36.6606	2.19608	1.13493	0.155597	1
ZNF784 (5 of 5)	ENSDARG00000095497	26.6771	16.6937	36.6606	2.19608	1.13493	0.155597	1
gins2	ENSDARG00000002304	81.5408	51.063	112.019	2.19373	1.13339	0.0726923	0.932855
spc25	ENSDARG00000078433	137.914	86.4143	189.413	2.19192	1.13219	0.043017	0.812497
SLC39A14	ENSDARG00000090174	56.373	35.3513	77.3946	2.1893	1.13047	0.0978099	1
TMEM241 (1 of 2)	ENSDARG00000090685	28.1865	17.6756	38.6973	2.1893	1.13047	0.152312	1
PLLP	ENSDARG00000062756	355.35	222.91	487.79	2.18829	1.1298	0.0116061	0.613355
palb2	ENSDARG00000076716	137.405	86.4143	188.395	2.18013	1.12442	0.0446302	0.817778
TSPAN19	ENSDARG00000088044	62.4103	39.2792	85.5414	2.17778	1.12286	0.0929723	0.993787
zgc:174259	ENSDARG00000091136	31.2052	19.6396	42.7707	2.17778	1.12286	0.146179	1
CABZ01070258.1	ENSDARG00000040503	160.554	101.144	219.964	2.17476	1.12085	0.0372015	0.787095
zgc:101040	ENSDARG00000005176	193.268	121.766	264.771	2.17443	1.12064	0.0286443	0.744807
DPEP1	ENSDARG00000068181	339.729	214.072	465.386	2.17397	1.12033	0.0129172	0.613355
BX927351.1	ENSDARG00000056535	115.255	72.6666	157.844	2.17217	1.11914	0.0553279	0.856038
eng2a	ENSDARG00000026599	132.367	83.4683	181.266	2.17168	1.11881	0.0476914	0.817778
si:dkey-30c15.2	ENSDARG00000069540	34.2238	21.6036	46.8441	2.16835	1.1166	0.140559	1
MAD2L1BP	ENSDARG00000020039	88.5783	55.9729	121.184	2.16504	1.1144	0.0722461	0.931728
pnp4a	ENSDARG00000057575	484.662	306.378	662.946	2.16382	1.11358	0.0098784	0.601307
c6ast3	ENSDARG00000024503	72.9757	46.1531	99.7983	2.16233	1.11259	0.0852828	0.973545
bub1ba	ENSDARG00000078825	201.815	127.657	275.973	2.16182	1.11225	0.0279985	0.744807
CR936465.1	ENSDARG00000089651	37.2425	23.5675	50.9175	2.16049	1.11136	0.135379	1
kntc1	ENSDARG00000028056	662.309	419.306	905.313	2.15908	1.11041	0.00889248	0.58196
si:dkey-11n6.3	ENSDARG00000095557	238.549	151.225	325.872	2.15488	1.10761	0.0223852	0.715818
kif18a	ENSDARG00000008022	139.405	88.3782	190.431	2.15473	1.10751	0.0470628	0.817778
si:ch73-196i15.3	ENSDARG00000094281	20.1306	12.7657	27.4955	2.15385	1.10692	0.193506	1
ponzr5	ENSDARG00000055046	349.767	221.928	477.606	2.15208	1.10573	0.0136768	0.626547
BX950859.2	ENSDARG00000076952	103.672	65.7927	141.551	2.15146	1.10532	0.0647029	0.901775
slc16a7	ENSDARG00000021573	105.181	66.7747	143.587	2.15033	1.10456	0.0640014	0.89734
ap1s3b	ENSDARG00000027966	235.021	149.261	320.78	2.14912	1.10375	0.0233501	0.719381
CHST5	ENSDARG00000061357	235.021	149.261	320.78	2.14912	1.10375	0.0233501	0.719381
ect2	ENSDARG00000007278	301.45	191.486	411.413	2.14853	1.10335	0.0165187	0.662531
CR548630.2	ENSDARG00000089724	86.5598	54.9909	118.129	2.14815	1.10309	0.0766159	0.942898
GPR113	ENSDARG00000087870	21.6399	13.7477	29.5322	2.14815	1.10309	0.187728	1
myh11b	ENSDARG00000006281	44.7892	28.4774	61.101	2.14559	1.10138	0.124008	1
pdia2	ENSDARG00000018263	1566.6	996.71	2136.5	2.14355	1.1	0.0151531	0.637369
zgc:153911	ENSDARG00000002509	23.1493	14.7297	31.5689	2.14321	1.09977	0.182389	1
CR848836.6	ENSDARG00000076710	23.1493	14.7297	31.5689	2.14321	1.09977	0.182389	1
si:ch73-338a16.3	ENSDARG00000096246	46.2986	29.4594	63.1377	2.14321	1.09977	0.121962	1
slc2a11l	ENSDARG00000062873	47.8079	30.4414	65.1744	2.14098	1.09827	0.119983	1
CABZ01065246.2	ENSDARG00000089734	146.442	93.2881	199.597	2.13957	1.09732	0.0463112	0.817778
FAM117A (2 of 2)	ENSDARG00000079252	24.6586	15.7117	33.6056	2.13889	1.09686	0.177431	1
gna14	ENSDARG00000035178	155.498	99.18	211.817	2.13568	1.0947	0.0434884	0.815997
CU633902.1	ENSDARG00000086211	26.168	16.6937	35.6423	2.13508	1.09429	0.172803	1
si:dkeyp-72e1.6	ENSDARG00000091838	55.3546	35.3513	75.3579	2.13169	1.092	0.110948	1
si:ch211-214j24.15	ENSDARG00000063481	27.6773	17.6756	37.679	2.13169	1.092	0.168467	1
OTOL1 (3 of 3)	ENSDARG00000058960	27.6773	17.6756	37.679	2.13169	1.092	0.168467	1
egln3	ENSDARG00000032553	56.8639	36.3333	77.3946	2.13013	1.09094	0.109291	1
si:ch211-120c15.3	ENSDARG00000096020	58.3733	37.3153	79.4313	2.12865	1.08994	0.107677	1
dram2a	ENSDARG00000043569	29.1866	18.6576	39.7157	2.12865	1.08994	0.164389	1
ticrr	ENSDARG00000045605	208.835	133.549	284.12	2.12745	1.08913	0.0298544	0.749847
SFT2D2 (1 of 2)	ENSDARG00000070746	59.8826	38.2972	81.468	2.12726	1.08899	0.106105	1
fgf22	ENSDARG00000056074	30.696	19.6396	41.7524	2.12593	1.08809	0.160543	1
SH3TC1 (1 of 2)	ENSDARG00000077330	62.9013	40.2612	85.5414	2.12466	1.08723	0.103078	1
zgc:198329	ENSDARG00000076981	62.9013	40.2612	85.5414	2.12466	1.08723	0.103078	1
ptx4	ENSDARG00000038072	785.002	502.774	1067.23	2.12269	1.08589	0.0104818	0.611866
ENSDARG00000086603	ENSDARG00000086603	236.003	151.225	320.78	2.12121	1.08489	0.0256084	0.731421
si:dkey-196n19.8	ENSDARG00000096144	35.224	22.5856	47.8625	2.11916	1.08349	0.150174	1
si:ch211-138a11.5	ENSDARG00000076402	36.7333	23.5675	49.8992	2.11728	1.08221	0.147049	1
CABZ01112729.1	ENSDARG00000090856	39.752	25.5315	53.9726	2.11396	1.07995	0.141217	1
OAF (2 of 2)	ENSDARG00000077107	41.2614	26.5135	56.0093	2.11248	1.07894	0.138488	1
celsr1b	ENSDARG00000058259	505.702	325.036	686.368	2.11167	1.07838	0.0121026	0.613355
lbr	ENSDARG00000014013	769.873	494.918	1044.83	2.11111	1.078	0.0110142	0.613355
si:ch211-157c3.4	ENSDARG00000087093	780.438	501.792	1059.08	2.1106	1.07766	0.0110586	0.613355
CR735107.3	ENSDARG00000089972	44.28	28.4774	60.0827	2.10983	1.07713	0.133357	1
CABZ01112215.1	ENSDARG00000079534	45.7894	29.4594	62.1194	2.10864	1.07631	0.130941	1
zgc:101130	ENSDARG00000003102	161.518	104.09	218.945	2.10342	1.07274	0.0455882	0.817778
muc13a	ENSDARG00000069559	382.409	246.477	518.34	2.103	1.07245	0.0153803	0.64435
ca9	ENSDARG00000028387	170.574	109.982	231.165	2.10185	1.07166	0.0427333	0.812497
entpd2a.1	ENSDARG00000035506	59.3735	38.2972	80.4497	2.10066	1.07085	0.112622	1
si:ch211-149l1.2	ENSDARG00000079501	60.8828	39.2792	82.4864	2.1	1.07039	0.110887	1
grhl3	ENSDARG00000078552	264.662	170.865	358.459	2.09791	1.06896	0.0237737	0.72534
mipa	ENSDARG00000037285	728.575	470.369	986.781	2.09789	1.06894	0.0116473	0.613355
si:dkey-19h16.2	ENSDARG00000094726	72.9575	47.1351	98.78	2.09568	1.06742	0.098542	1
si:ch211-186e20.7	ENSDARG00000077960	72.9575	47.1351	98.78	2.09568	1.06742	0.098542	1
elovl6l	ENSDARG00000038639	171.574	110.964	232.184	2.09243	1.06518	0.0436498	0.816903
ncapg2	ENSDARG00000060023	291.321	188.54	394.102	2.09028	1.06369	0.0216084	0.705948
zgc:110540	ENSDARG00000054929	301.886	195.414	408.358	2.08971	1.0633	0.0207305	0.702469
slc34a1a	ENSDARG00000028824	107.672	69.7206	145.624	2.08868	1.06259	0.073016	0.932855
BX324210.1	ENSDARG00000088348	112.2	72.6666	151.734	2.08809	1.06218	0.0704115	0.926205
fbxo5	ENSDARG00000039020	118.238	76.5945	159.881	2.08737	1.06169	0.0671302	0.913242
mpv17l2	ENSDARG00000056367	119.747	77.5765	161.918	2.0872	1.06157	0.0663418	0.911357
CU462878.1	ENSDARG00000090072	245.531	159.081	331.982	2.08688	1.06135	0.0273904	0.741371
nde1	ENSDARG00000037900	199.742	129.621	269.863	2.08193	1.05792	0.036922	0.785123
slc13a3	ENSDARG00000069478	245.022	159.081	330.964	2.08048	1.05691	0.0281068	0.744807
sox19a	ENSDARG00000010770	293.321	190.504	396.138	2.07942	1.05618	0.0223419	0.715519
zgc:163083	ENSDARG00000070945	108.673	70.7026	146.642	2.07407	1.05247	0.0751183	0.93767
CU683898.1	ENSDARG00000076865	86.0324	55.9729	116.092	2.07407	1.05247	0.0913223	0.99076
si:ch211-139k8.2	ENSDARG00000091946	76.9764	50.081	103.872	2.07407	1.05247	0.0993453	1
il17ra2	ENSDARG00000093311	19.6214	12.7657	26.4771	2.07407	1.05247	0.219604	1
si:dkey-22h13.4	ENSDARG00000096434	28.6775	18.6576	38.6973	2.07407	1.05247	0.181135	1
syt15	ENSDARG00000079926	33.2055	21.6036	44.8074	2.07407	1.05247	0.167511	1
TC2N	ENSDARG00000095067	40.7522	26.5135	54.9909	2.07407	1.05247	0.149448	1
si:dkey-188i13.10	ENSDARG00000075151	36.2242	23.5675	48.8808	2.07407	1.05247	0.159705	1
IGSF5 (2 of 2)	ENSDARG00000090953	46.7896	30.4414	63.1377	2.07407	1.05247	0.13785	1
TMEM25	ENSDARG00000077203	21.1308	13.7477	28.5138	2.07407	1.05247	0.211681	1
si:ch73-94f11.5	ENSDARG00000093904	39.2429	25.5315	52.9542	2.07407	1.05247	0.152697	1
st3gal1l	ENSDARG00000079310	25.6588	16.6937	34.6239	2.07407	1.05247	0.191899	1
si:dkeyp-25a3.1	ENSDARG00000095601	36.2242	23.5675	48.8808	2.07407	1.05247	0.159705	1
esr2a	ENSDARG00000016454	36.2242	23.5675	48.8808	2.07407	1.05247	0.159705	1
si:rp71-36a1.2	ENSDARG00000093686	25.6588	16.6937	34.6239	2.07407	1.05247	0.191899	1
si:ch73-60p2.1	ENSDARG00000092125	30.1868	19.6396	40.734	2.07407	1.05247	0.176298	1
arhgap19	ENSDARG00000083189	476.442	310.306	642.579	2.07079	1.05018	0.0149826	0.637288
ccnd1	ENSDARG00000035750	1834.32	1195.07	2473.57	2.06981	1.0495	0.0240034	0.72534
commd1	ENSDARG00000031203	212.308	138.459	286.156	2.06672	1.04734	0.0357805	0.780602
pbk	ENSDARG00000007221	210.798	137.477	284.12	2.06667	1.04731	0.0361303	0.780602
PVRL4 (2 of 3)	ENSDARG00000077419	164.009	107.036	220.982	2.06456	1.04583	0.050238	0.825263
tacc3	ENSDARG00000005454	598.681	390.828	806.533	2.06365	1.0452	0.0139595	0.631265
fuom	ENSDARG00000039422	126.275	82.4864	170.064	2.06173	1.04385	0.067393	0.913242
gbgt1l3	ENSDARG00000035555	109.673	71.6846	147.661	2.05987	1.04255	0.0772286	0.945311
mfsd4a	ENSDARG00000023768	90.0512	58.9188	121.184	2.05679	1.04039	0.0917365	0.991365
CENPQ	ENSDARG00000093377	149.916	98.1981	201.633	2.05333	1.03797	0.0576613	0.869789
zgc:92137	ENSDARG00000009443	875.345	573.477	1177.21	2.05277	1.03757	0.0147275	0.633698
coe2	ENSDARG00000042525	218.836	143.369	294.303	2.05277	1.03757	0.0360367	0.780602
zgc:113516	ENSDARG00000008035	143.878	94.2701	193.487	2.05247	1.03736	0.0604799	0.878355
CT574587.1	ENSDARG00000090346	200.724	131.585	269.863	2.05086	1.03623	0.0406261	0.805165
elovl7a	ENSDARG00000069279	467.35	306.378	628.322	2.05081	1.03619	0.0165373	0.662531
ms4a17a.5	ENSDARG00000092204	64.3925	42.2252	86.5598	2.04996	1.03559	0.118456	1
cdk2	ENSDARG00000026577	256.061	167.919	344.202	2.04982	1.03549	0.0296418	0.748127
slc15a2	ENSDARG00000032010	443.201	290.666	595.735	2.04955	1.03531	0.0172042	0.668901
pax7a	ENSDARG00000005173	59.8644	39.2792	80.4497	2.04815	1.03432	0.124637	1
krcp	ENSDARG00000040224	354.659	232.729	476.588	2.04782	1.03409	0.0206603	0.702469
phf19	ENSDARG00000078050	173.556	113.91	233.202	2.04725	1.03369	0.0494201	0.820023
kif14	ENSDARG00000062187	228.892	150.243	307.542	2.04696	1.03348	0.0346547	0.780602
SLC16A13	ENSDARG00000055342	281.21	184.612	377.808	2.04649	1.03315	0.0266846	0.734576
her8.2	ENSDARG00000069675	53.8271	35.3513	72.3029	2.04527	1.03229	0.133919	1
dscc1	ENSDARG00000019907	101.617	66.7747	136.459	2.04357	1.03109	0.0858887	0.976223
golt1bb	ENSDARG00000059308	180.593	118.82	242.367	2.03979	1.02842	0.0481594	0.817778
zgc:165423	ENSDARG00000052905	1793.86	1180.34	2407.38	2.03956	1.02826	0.0263165	0.733375
si:dkey-270e21.7	ENSDARG00000094670	44.771	29.4594	60.0827	2.03951	1.02822	0.150869	1
clica	ENSDARG00000044776	261.08	171.847	350.312	2.03852	1.02752	0.0301462	0.751689
si:dkeyp-117h8.10	ENSDARG00000096788	43.2617	28.4774	58.046	2.03831	1.02738	0.154161	1
parpbp	ENSDARG00000029944	126.766	83.4683	170.064	2.03747	1.02678	0.0716536	0.928995
msmo1	ENSDARG00000055876	332.51	218.982	446.037	2.03687	1.02635	0.0229696	0.719381
CABZ01059421.1	ENSDARG00000091707	40.243	26.5135	53.9726	2.03567	1.0255	0.161252	1
cbln14	ENSDARG00000053845	40.243	26.5135	53.9726	2.03567	1.0255	0.161252	1
si:dkey-225k4.1	ENSDARG00000092045	40.243	26.5135	53.9726	2.03567	1.0255	0.161252	1
hpse	ENSDARG00000063634	77.4674	51.063	103.872	2.03419	1.02445	0.108071	1
CABZ01039859.1	ENSDARG00000076361	299.304	197.378	401.23	2.0328	1.02347	0.0261344	0.73333
s100u	ENSDARG00000071014	459.767	303.432	616.102	2.03044	1.0218	0.0182485	0.685474
SPAG5	ENSDARG00000096554	493.973	326.018	661.928	2.03034	1.02172	0.0175205	0.672495
plk1	ENSDARG00000058471	721.337	476.261	966.414	2.02917	1.02089	0.0158805	0.652234
polr3gla	ENSDARG00000012044	101.108	66.7747	135.441	2.02832	1.02029	0.0895433	0.984836
aspm	ENSDARG00000071442	1716.81	1134.19	2299.43	2.02738	1.01962	0.0263744	0.733375
tsen34	ENSDARG00000061370	98.0889	64.8107	131.367	2.02694	1.0193	0.0920726	0.992453
stil	ENSDARG00000024904	98.0889	64.8107	131.367	2.02694	1.0193	0.0920726	0.992453
cd44a	ENSDARG00000087863	63.8833	42.2252	85.5414	2.02584	1.01852	0.125225	1
si:dkey-54j5.2	ENSDARG00000096189	31.187	20.6216	41.7524	2.02469	1.0177	0.188013	1
CKAP2	ENSDARG00000086112	276.155	182.648	369.661	2.02389	1.01713	0.0297149	0.748127
creld2	ENSDARG00000029071	244.968	162.027	327.909	2.02379	1.01706	0.034471	0.780602
zgc:114130	ENSDARG00000040725	118.711	78.5584	158.863	2.02222	1.01594	0.0792828	0.955793
cenpl	ENSDARG00000038802	89.0329	58.9188	119.147	2.02222	1.01594	0.100372	1
TSTA3 (2 of 3)	ENSDARG00000039669	881.273	583.296	1179.25	2.0217	1.01557	0.0169609	0.668901
si:dkey-5n7.2	ENSDARG00000094869	28.1683	18.6576	37.679	2.01949	1.01399	0.19956	1
CABZ01024684.1	ENSDARG00000090906	56.3366	37.3153	75.3579	2.01949	1.01399	0.137132	1
si:ch211-117l17.4	ENSDARG00000096050	28.1683	18.6576	37.679	2.01949	1.01399	0.19956	1
rad51c	ENSDARG00000068919	54.8272	36.3333	73.3212	2.01802	1.01294	0.139787	1
si:dkey-208k4.1	ENSDARG00000093827	54.8272	36.3333	73.3212	2.01802	1.01294	0.139787	1
MAL2 (1 of 2)	ENSDARG00000076656	108.145	71.6846	144.606	2.01725	1.01239	0.0870663	0.97923
CABZ01079870.1	ENSDARG00000089049	26.659	17.6756	35.6423	2.01646	1.01183	0.206037	1
ergic1	ENSDARG00000005273	238.421	158.099	318.744	2.0161	1.01157	0.0366637	0.781845
whsc1	ENSDARG00000026225	444.146	294.594	593.698	2.01531	1.011	0.0199112	0.702282
CRFA31.2	ENSDARG00000074992	76.9582	51.063	102.853	2.01425	1.01024	0.113509	1
znf750	ENSDARG00000040098	76.9582	51.063	102.853	2.01425	1.01024	0.113509	1
si:ch73-15n24.1	ENSDARG00000079901	125.748	83.4683	168.028	2.01307	1.0094	0.0770839	0.945117
si:ch211-155o21.4	ENSDARG00000096567	25.1496	16.6937	33.6056	2.01307	1.0094	0.213079	1
styk1	ENSDARG00000041947	346.057	229.783	462.331	2.01203	1.00865	0.0244506	0.729177
KYNU (1 of 2)	ENSDARG00000028345	146.37	97.2161	195.523	2.01122	1.00807	0.066775	0.913242
si:ch211-222b21.3	ENSDARG00000096739	48.7899	32.4054	65.1744	2.01122	1.00807	0.151565	1
ube2t	ENSDARG00000063285	97.5798	64.8107	130.349	2.01122	1.00807	0.0960529	1
dlc	ENSDARG00000002336	434.581	288.702	580.46	2.01058	1.00761	0.020611	0.702469
SNORA42	ENSDARG00000086774	165.482	109.982	220.982	2.00926	1.00666	0.0587091	0.872425
cdca8	ENSDARG00000043137	276.137	183.63	368.643	2.00753	1.00542	0.0316127	0.759467
dlb	ENSDARG00000004232	361.642	240.585	482.698	2.00635	1.00457	0.0240892	0.725526
PAX7 (3 of 3)	ENSDARG00000091353	315.87	210.144	421.597	2.00623	1.00449	0.0273569	0.741371
ccdc149a	ENSDARG00000078829	66.3928	44.1891	88.5965	2.00494	1.00356	0.127694	1
si:dkey-14o18.7	ENSDARG00000094748	22.1309	14.7297	29.5322	2.00494	1.00356	0.229265	1
BX649296.1	ENSDARG00000089729	44.2619	29.4594	59.0643	2.00494	1.00356	0.161907	1
eps8l1	ENSDARG00000057984	251.987	167.919	336.056	2.0013	1.00094	0.0361072	0.780602
CABZ01017915.1	ENSDARG00000086234	20.6216	13.7477	27.4955	2	1	0.238678	1
MAL2 (2 of 2)	ENSDARG00000077637	82.4864	54.9909	109.982	2	1	0.111705	1
si:ch211-39i19.5	ENSDARG00000095130	20.6216	13.7477	27.4955	2	1	0.238678	1
vamp8	ENSDARG00000024116	326.927	218	435.854	1.99933	0.999519	0.0271591	0.740614
sox19b	ENSDARG00000040266	139.823	93.2881	186.358	1.99766	0.998312	0.0726931	0.932855
BX950186.2	ENSDARG00000090386	119.202	79.5404	158.863	1.99726	0.99802	0.0843394	0.968654
si:dkey-1p9.4	ENSDARG00000095066	39.7338	26.5135	52.9542	1.99726	0.99802	0.17396	1
slc17a9a	ENSDARG00000042954	39.7338	26.5135	52.9542	1.99726	0.99802	0.17396	1
bhlha15	ENSDARG00000045166	39.7338	26.5135	52.9542	1.99726	0.99802	0.17396	1
orc5	ENSDARG00000021579	176.538	117.838	235.239	1.9963	0.997326	0.056694	0.863906
cisd2	ENSDARG00000052703	117.692	78.5584	156.826	1.9963	0.997326	0.0854934	0.974894
aqp8b	ENSDARG00000015512	58.8461	39.2792	78.413	1.9963	0.997326	0.140019	1
her13	ENSDARG00000007097	77.9583	52.045	103.872	1.99581	0.996972	0.117251	1
gins1	ENSDARG00000007624	114.674	76.5945	152.753	1.9943	0.995884	0.0878721	0.98054
wdr90	ENSDARG00000079241	114.674	76.5945	152.753	1.9943	0.995884	0.0878721	0.98054
ttc12	ENSDARG00000056896	19.1123	12.7657	25.4588	1.9943	0.995884	0.24922	1
tcf19l	ENSDARG00000040036	76.449	51.063	101.835	1.9943	0.995884	0.119207	1
SNORD99	ENSDARG00000081580	57.3368	38.2972	76.3763	1.9943	0.995884	0.142768	1
cpa2	ENSDARG00000010146	19.1123	12.7657	25.4588	1.9943	0.995884	0.24922	1
ggact.2	ENSDARG00000038248	113.164	75.6125	150.716	1.99327	0.995134	0.0890984	0.984836
cx28.9	ENSDARG00000041797	390.792	261.207	520.377	1.9922	0.994364	0.0240254	0.72534
ponzr2	ENSDARG00000088539	55.8274	37.3153	74.3396	1.9922	0.994364	0.145628	1
si:dkeyp-109b10.3	ENSDARG00000093507	36.7152	24.5495	48.8808	1.99111	0.993574	0.183214	1
si:ch211-223a21.3	ENSDARG00000096143	36.7152	24.5495	48.8808	1.99111	0.993574	0.183214	1
noxa1	ENSDARG00000056047	36.7152	24.5495	48.8808	1.99111	0.993574	0.183214	1
B3GNT2 (3 of 4)	ENSDARG00000089094	36.7152	24.5495	48.8808	1.99111	0.993574	0.183214	1
SLC22A7 (5 of 5)	ENSDARG00000091252	36.7152	24.5495	48.8808	1.99111	0.993574	0.183214	1
TNS3 (3 of 3)	ENSDARG00000095654	54.3181	36.3333	72.3029	1.98999	0.992761	0.148607	1
evpla	ENSDARG00000019808	1463.57	979.035	1948.1	1.98982	0.992639	0.026471	0.733375
lgals3bpa	ENSDARG00000037805	71.921	48.117	95.7249	1.98942	0.992346	0.125441	1
si:dkey-5n7.1	ENSDARG00000093848	35.2058	23.5675	46.8441	1.98765	0.991067	0.188287	1
FP016199.1	ENSDARG00000074570	403.358	270.045	536.671	1.98734	0.990839	0.023959	0.72534
si:ch211-170d8.5	ENSDARG00000046142	174.52	116.856	232.184	1.98693	0.99054	0.0591459	0.872425
zgc:113314	ENSDARG00000069453	51.2994	34.3693	68.2295	1.98519	0.989274	0.15496	1
si:dkey-221j11.3	ENSDARG00000093304	102.599	68.7386	136.459	1.98519	0.989274	0.0984555	1
ptk6a	ENSDARG00000017947	49.79	33.3873	66.1928	1.98257	0.987372	0.158355	1
MKI67	ENSDARG00000091150	2504.09	1679.19	3328.99	1.9825	0.98732	0.0469417	0.817778
manf	ENSDARG00000063177	344.002	230.765	457.239	1.9814	0.986522	0.0278437	0.743664
pola2	ENSDARG00000015070	370.152	248.441	491.863	1.9798	0.985353	0.0263801	0.733375
si:dkey-222o15.2	ENSDARG00000096068	32.1871	21.6036	42.7707	1.9798	0.985353	0.199512	1
SLC35A3 (2 of 2)	ENSDARG00000020981	95.0521	63.8287	126.275	1.97835	0.984296	0.106112	1
zgc:113442	ENSDARG00000042137	62.8649	42.2252	83.5047	1.97761	0.983755	0.13989	1
xkr8.2	ENSDARG00000076820	203.179	136.495	269.863	1.97708	0.983375	0.0510618	0.83105
zgc:110789	ENSDARG00000052497	404.34	272.009	536.671	1.97299	0.980384	0.0254133	0.731142
nuf2	ENSDARG00000034624	253.969	170.865	337.074	1.97275	0.980211	0.0396974	0.799735
ndnl2	ENSDARG00000058212	253.969	170.865	337.074	1.97275	0.980211	0.0396974	0.799735
ncapg	ENSDARG00000070109	850.922	572.495	1129.35	1.97268	0.980159	0.0209162	0.703855
dla	ENSDARG00000010791	537.107	361.369	712.845	1.97262	0.980117	0.0217442	0.706033
tada2b	ENSDARG00000003769	74.4305	50.081	98.78	1.9724	0.979955	0.127369	1
f2rl1.2	ENSDARG00000077540	74.4305	50.081	98.78	1.9724	0.979955	0.127369	1
rad54b	ENSDARG00000092134	89.0147	59.9008	118.129	1.97207	0.979711	0.112957	1
si:dkey-29j8.5	ENSDARG00000095993	29.1685	19.6396	38.6973	1.97037	0.978467	0.212501	1
CT027701.1	ENSDARG00000081132	29.1685	19.6396	38.6973	1.97037	0.978467	0.212501	1
acp5b	ENSDARG00000008921	43.7527	29.4594	58.046	1.97037	0.978467	0.173722	1
CR762436.4	ENSDARG00000074937	29.1685	19.6396	38.6973	1.97037	0.978467	0.212501	1
rab11al	ENSDARG00000014340	246.423	165.955	326.89	1.96976	0.978017	0.0415817	0.809319
nsl1	ENSDARG00000024471	56.8276	38.2972	75.3579	1.96771	0.976519	0.151437	1
cdc25	ENSDARG00000010792	281.119	189.522	372.716	1.96661	0.97571	0.0361724	0.780602
CR407594.2	ENSDARG00000092757	27.6591	18.6576	36.6606	1.96491	0.974465	0.219819	1
slc45a3	ENSDARG00000075975	27.6591	18.6576	36.6606	1.96491	0.974465	0.219819	1
si:dkeyp-100a5.3	ENSDARG00000095681	27.6591	18.6576	36.6606	1.96491	0.974465	0.219819	1
uhrf1	ENSDARG00000091448	830.774	560.711	1100.84	1.96329	0.973271	0.0216977	0.705948
hmmr	ENSDARG00000021794	325.872	219.964	431.78	1.96296	0.973033	0.0315141	0.759467
E2F2	ENSDARG00000079233	162.936	109.982	215.89	1.96296	0.973033	0.0686531	0.920689
si:dkey-41c6.1	ENSDARG00000092543	40.734	27.4955	53.9726	1.96296	0.973033	0.182725	1
tmc4	ENSDARG00000031757	94.5429	63.8287	125.257	1.96239	0.972614	0.110709	1
snR50	ENSDARG00000083812	53.8089	36.3333	71.2845	1.96196	0.972297	0.157959	1
si:dkey-211e20.3	ENSDARG00000093938	120.693	81.5044	159.881	1.96162	0.972049	0.0916614	0.991063
piga	ENSDARG00000041040	79.9587	54.0089	105.908	1.96094	0.971547	0.124719	1
CABZ01074899.1	ENSDARG00000025237	26.1498	17.6756	34.6239	1.95885	0.970005	0.2278	1
gltpa	ENSDARG00000061921	233.839	158.099	309.578	1.95813	0.969478	0.0461026	0.817778
zgc:100868	ENSDARG00000004748	1030.39	697.206	1363.57	1.95576	0.967732	0.0242448	0.725735
si:dkey-199m13.5	ENSDARG00000094506	37.7153	25.5315	49.8992	1.95442	0.966738	0.192857	1
KLB	ENSDARG00000076294	75.4307	51.063	99.7983	1.95442	0.966738	0.131429	1
CU693369.1	ENSDARG00000089534	175.502	118.82	232.184	1.95409	0.966494	0.0650722	0.903933
CR388416.1	ENSDARG00000076953	162.427	109.982	214.872	1.9537	0.966212	0.0708214	0.928995
agtrap	ENSDARG00000077082	62.3558	42.2252	82.4864	1.95349	0.966053	0.147823	1
ENSDARG00000039164	ENSDARG00000039164	62.3558	42.2252	82.4864	1.95349	0.966053	0.147823	1
PRC1 (1 of 3)	ENSDARG00000005098	198.633	134.531	262.734	1.95296	0.965663	0.0567823	0.863906
pitx1	ENSDARG00000042785	147.843	100.162	195.523	1.95207	0.965005	0.0783171	0.951846
HHLA2 (3 of 4)	ENSDARG00000086254	147.843	100.162	195.523	1.95207	0.965005	0.0783171	0.951846
si:ch211-73m21.1	ENSDARG00000096491	24.6404	16.6937	32.5872	1.95207	0.965005	0.236556	1
si:ch211-125e6.8	ENSDARG00000094518	73.9213	50.081	97.7616	1.95207	0.965005	0.13381	1
SLC6A16 (2 of 2)	ENSDARG00000037422	473.696	321.108	626.285	1.95039	0.963763	0.025406	0.731142
cx32.3	ENSDARG00000041787	314.288	213.09	415.487	1.94982	0.963342	0.0343757	0.780602
ftr14l	ENSDARG00000078254	36.206	24.5495	47.8625	1.94963	0.9632	0.198427	1
si:ch211-69i14.10	ENSDARG00000094561	215.727	146.315	285.138	1.94879	0.962582	0.0523278	0.839197
si:dkey-56e3.2	ENSDARG00000092551	47.7715	32.4054	63.1377	1.94837	0.96227	0.172939	1
CABZ01114082.1	ENSDARG00000089672	47.7715	32.4054	63.1377	1.94837	0.96227	0.172939	1
CABZ01061717.1	ENSDARG00000088577	47.7715	32.4054	63.1377	1.94837	0.96227	0.172939	1
si:ch211-272h9.6	ENSDARG00000093776	202.652	137.477	267.826	1.94815	0.962103	0.0563756	0.861496
psme2	ENSDARG00000033144	140.296	95.2521	185.34	1.94578	0.960349	0.0838233	0.967829
tmem134	ENSDARG00000024828	323.835	219.964	427.707	1.94444	0.959358	0.0341345	0.780602
ggt1a	ENSDARG00000023526	23.1311	15.7117	30.5505	1.94444	0.959358	0.246228	1
si:ch211-233b23.5	ENSDARG00000093683	46.2622	31.4234	61.101	1.94444	0.959358	0.177174	1
CR391937.2	ENSDARG00000086847	23.1311	15.7117	30.5505	1.94444	0.959358	0.246228	1
ptger2b	ENSDARG00000037033	23.1311	15.7117	30.5505	1.94444	0.959358	0.246228	1
CREM (2 of 2)	ENSDARG00000033660	67.8839	46.1531	89.6148	1.94169	0.95731	0.144183	1
CR450701.1	ENSDARG00000088628	223.764	152.207	295.322	1.94026	0.956252	0.0516533	0.833912
cenpk	ENSDARG00000039616	89.5057	60.8828	118.129	1.94026	0.956252	0.121302	1
ZNF784 (4 of 5)	ENSDARG00000095283	44.7529	30.4414	59.0643	1.94026	0.956252	0.181642	1
gnpnat1	ENSDARG00000039892	167.446	113.91	220.982	1.93997	0.956038	0.0714878	0.928995
atad5a	ENSDARG00000070568	422.888	287.72	558.056	1.93958	0.955743	0.0284252	0.744807
dab2	ENSDARG00000031761	622.012	423.234	820.79	1.93933	0.955559	0.0241597	0.725526
CELA1 (3 of 7)	ENSDARG00000043171	731.63	497.864	965.396	1.93908	0.955369	0.0238461	0.72534
nr2c2ap	ENSDARG00000056162	33.1873	22.5856	43.7891	1.93881	0.95517	0.210781	1
cdc7	ENSDARG00000023584	87.9964	59.9008	116.092	1.93807	0.95462	0.123348	1
TRIM35 (28 of 42)	ENSDARG00000058833	43.2435	29.4594	57.0276	1.9358	0.952932	0.186366	1
si:ch211-223a21.1	ENSDARG00000089708	21.6218	14.7297	28.5138	1.9358	0.952932	0.256992	1
klfd	ENSDARG00000017400	21.6218	14.7297	28.5138	1.9358	0.952932	0.256992	1
fpgt	ENSDARG00000042139	43.2435	29.4594	57.0276	1.9358	0.952932	0.186366	1
plekhs1	ENSDARG00000079227	21.6218	14.7297	28.5138	1.9358	0.952932	0.256992	1
poglut1	ENSDARG00000053463	138.277	94.2701	182.285	1.93364	0.951321	0.0878854	0.98054
rltgr	ENSDARG00000096533	445.001	303.432	586.57	1.93312	0.950929	0.0283379	0.744807
cdc6	ENSDARG00000009942	231.802	158.099	305.505	1.93237	0.950369	0.0509974	0.83105
si:ch211-220f16.1	ENSDARG00000093977	61.8466	42.2252	81.468	1.92937	0.948131	0.156183	1
hells	ENSDARG00000057738	566.675	386.9	746.451	1.92931	0.948085	0.025868	0.733095
si:ch211-202f5.3	ENSDARG00000092998	194.087	132.567	255.606	1.92812	0.947195	0.0632169	0.891206
zgc:101583	ENSDARG00000026682	122.184	83.4683	160.899	1.92767	0.946857	0.0992867	1
si:dkeyp-33e11.3	ENSDARG00000093396	172.465	117.838	227.092	1.92716	0.946477	0.0720674	0.931728
m6pr	ENSDARG00000018432	303.196	207.198	399.193	1.92663	0.946078	0.0390018	0.799735
si:dkey-92j16.1	ENSDARG00000075511	20.1124	13.7477	26.4771	1.92593	0.945552	0.269079	1
zgc:175008	ENSDARG00000086943	20.1124	13.7477	26.4771	1.92593	0.945552	0.269079	1
or109-11	ENSDARG00000087002	30.1686	20.6216	39.7157	1.92593	0.945552	0.225126	1
sh3yl1	ENSDARG00000074393	80.4497	54.9909	105.908	1.92593	0.945552	0.134529	1
si:dkey-154b15.1	ENSDARG00000057010	20.1124	13.7477	26.4771	1.92593	0.945552	0.269079	1
cks2	ENSDARG00000071410	50.281	34.3693	66.1928	1.92593	0.945552	0.175853	1
pitpnaa	ENSDARG00000039490	677.785	463.495	892.075	1.92467	0.944611	0.0255013	0.731142
cdk6	ENSDARG00000070228	437.945	299.504	576.386	1.92447	0.94446	0.0296853	0.748127
cks1b	ENSDARG00000007971	129.221	88.3782	170.064	1.92428	0.944319	0.0956565	1
CR407598.1	ENSDARG00000091270	228.274	156.135	300.413	1.92406	0.944156	0.0534221	0.843083
mlec	ENSDARG00000059630	640.069	437.963	842.176	1.92294	0.943311	0.0258745	0.733095
EBF1 (3 of 3)	ENSDARG00000092635	38.7155	26.5135	50.9175	1.92044	0.941436	0.202344	1
fam86a	ENSDARG00000054950	67.3748	46.1531	88.5965	1.91962	0.940822	0.15185	1
si:dkey-3h3.3	ENSDARG00000067718	28.6593	19.6396	37.679	1.91852	0.939993	0.233228	1
VTCN1	ENSDARG00000078643	28.6593	19.6396	37.679	1.91852	0.939993	0.233228	1
kif11	ENSDARG00000010948	1034.24	708.99	1359.5	1.91751	0.939236	0.0287187	0.745307
fut9	ENSDARG00000067524	84.4685	57.9368	111	1.91588	0.938009	0.133458	1
mctp2a	ENSDARG00000001414	206.143	141.405	270.881	1.91564	0.937825	0.0616178	0.883588
si:ch211-255g12.9	ENSDARG00000093115	103.072	70.7026	135.441	1.91564	0.937825	0.11665	1
GPR97 (2 of 7)	ENSDARG00000041413	37.2062	25.5315	48.8808	1.91453	0.93699	0.208385	1
ebi3	ENSDARG00000053620	82.9592	56.9549	108.963	1.91315	0.935953	0.135857	1
tipin	ENSDARG00000036136	147.315	101.144	193.487	1.91298	0.935823	0.0879338	0.98054
C23H1orf116 (2 of 2)	ENSDARG00000074827	190.05	130.603	249.496	1.91033	0.933823	0.0685172	0.920689
g6pca.1	ENSDARG00000031616	135.75	93.2881	178.211	1.91033	0.933823	0.0953221	0.998867
spc24	ENSDARG00000093622	108.6	74.6305	142.569	1.91033	0.933823	0.113805	1
si:dkey-220o21.2	ENSDARG00000095244	27.1499	18.6576	35.6423	1.91033	0.933823	0.242079	1
ccdc79	ENSDARG00000058587	27.1499	18.6576	35.6423	1.91033	0.933823	0.242079	1
mfsd11	ENSDARG00000041250	117.147	80.5224	153.771	1.90967	0.93332	0.107659	1
si:dkeyp-117h8.4	ENSDARG00000043004	117.147	80.5224	153.771	1.90967	0.93332	0.107659	1
caps2	ENSDARG00000058486	98.5436	67.7567	129.33	1.90875	0.932628	0.122483	1
si:dkey-29p23.2	ENSDARG00000096166	35.6968	24.5495	46.8441	1.90815	0.932173	0.214856	1
baiap2l1a	ENSDARG00000029305	71.3936	49.099	93.6882	1.90815	0.932173	0.150529	1
NUMA1 (3 of 4)	ENSDARG00000087136	88.4874	60.8828	116.092	1.90681	0.931161	0.132287	1
CDCA2	ENSDARG00000068759	326.799	224.874	428.725	1.90652	0.93094	0.0393977	0.799735
grhl1	ENSDARG00000061391	573.658	394.756	752.561	1.90639	0.930846	0.0285429	0.744807
traip	ENSDARG00000011262	97.0342	66.7747	127.294	1.90632	0.930789	0.124533	1
KRT23	ENSDARG00000019365	262.443	180.684	344.202	1.90499	0.929785	0.0491069	0.818501
lrrc58a	ENSDARG00000076773	76.9218	53.0269	100.817	1.90123	0.926937	0.146255	1
CABZ01088877.1	ENSDARG00000080953	42.7343	29.4594	56.0093	1.90123	0.926937	0.199889	1
zgc:153759	ENSDARG00000068969	85.4687	58.9188	112.019	1.90123	0.926937	0.137052	1
C1GALT1 (4 of 4)	ENSDARG00000074025	25.6406	17.6756	33.6056	1.90123	0.926937	0.251803	1
zgc:158403	ENSDARG00000062757	227.747	157.117	298.377	1.89907	0.925296	0.0584428	0.872425
degs2	ENSDARG00000042544	328.8	226.837	430.762	1.89899	0.925232	0.0403905	0.802851
CABZ01073405.1	ENSDARG00000088179	101.053	69.7206	132.386	1.8988	0.925088	0.123351	1
dtl	ENSDARG00000023002	116.637	80.5224	152.753	1.89702	0.923734	0.111655	1
GCNT4 (2 of 3)	ENSDARG00000044755	49.7719	34.3693	65.1744	1.8963	0.923184	0.187284	1
dtymk	ENSDARG00000052103	140.769	97.2161	184.321	1.896	0.922957	0.0961516	1
ms4a17a.1	ENSDARG00000043798	41.225	28.4774	53.9726	1.89527	0.922407	0.205591	1
ttk	ENSDARG00000041361	403.703	278.882	528.524	1.89515	0.922311	0.0353418	0.780602
si:dkey-23a23.2	ENSDARG00000023036	32.6781	22.5856	42.7707	1.89372	0.921223	0.229306	1
TSPAN1	ENSDARG00000052027	32.6781	22.5856	42.7707	1.89372	0.921223	0.229306	1
si:dkey-4c15.8	ENSDARG00000092088	32.6781	22.5856	42.7707	1.89372	0.921223	0.229306	1
tpx2	ENSDARG00000078654	805.388	556.783	1053.99	1.893	0.920678	0.0295785	0.748127
ms4a17a.17	ENSDARG00000054898	56.8094	39.2792	74.3396	1.89259	0.920364	0.176396	1
nostrin	ENSDARG00000077866	113.619	78.5584	148.679	1.89259	0.920364	0.115192	1
slc6a19b	ENSDARG00000056719	458.494	317.18	599.808	1.89107	0.919201	0.0334243	0.779148
si:ch211-278b7.8	ENSDARG00000095838	48.2625	33.3873	63.1377	1.89107	0.919201	0.192098	1
galk2	ENSDARG00000004059	87.9782	60.8828	115.074	1.89008	0.91845	0.138123	1
RMI2	ENSDARG00000074444	39.7157	27.4955	51.9359	1.88889	0.917538	0.211665	1
si:ch211-3o3.7	ENSDARG00000092912	39.7157	27.4955	51.9359	1.88889	0.917538	0.211665	1
zgc:123217	ENSDARG00000059026	55.3001	38.2972	72.3029	1.88794	0.916812	0.180556	1
SLC35A2	ENSDARG00000058990	470.551	326.018	615.083	1.88666	0.915833	0.0336285	0.78059
hid1b	ENSDARG00000015091	179.975	124.712	235.239	1.88626	0.915532	0.0783105	0.951846
efna3b	ENSDARG00000032485	422.288	292.63	551.946	1.88615	0.915448	0.0357201	0.780602
ZNF70 (3 of 16)	ENSDARG00000087837	93.5064	64.8107	122.202	1.88552	0.914964	0.134261	1
TSPEAR (1 of 2)	ENSDARG00000077580	31.1688	21.6036	40.734	1.88552	0.914964	0.237425	1
si:dkey-65l23.1	ENSDARG00000094538	46.7532	32.4054	61.101	1.88552	0.914964	0.197183	1
cyp2aa11	ENSDARG00000041418	31.1688	21.6036	40.734	1.88552	0.914964	0.237425	1
dbnla	ENSDARG00000008170	270.463	187.558	353.368	1.88404	0.91383	0.051463	0.833136
wu:fi27d05	ENSDARG00000075504	53.7907	37.3153	70.2662	1.88304	0.913064	0.18492	1
alx4b	ENSDARG00000074442	307.16	213.09	401.23	1.88292	0.912968	0.0457133	0.817778
TRIM35 (29 of 42)	ENSDARG00000058958	38.2063	26.5135	49.8992	1.88203	0.91229	0.218156	1
zgc:112038	ENSDARG00000046140	38.2063	26.5135	49.8992	1.88203	0.91229	0.218156	1
gna15.1	ENSDARG00000016364	456.966	317.18	596.753	1.88144	0.911834	0.0349036	0.780602
pycrl	ENSDARG00000015236	205.107	142.387	267.826	1.88097	0.911477	0.0695511	0.922372
zgc:174938	ENSDARG00000078334	83.4502	57.9368	108.963	1.88073	0.911291	0.145893	1
AL929434.1	ENSDARG00000034943	613.811	426.18	801.442	1.88053	0.911136	0.0315197	0.759467
si:dkey-82k12.7	ENSDARG00000093130	22.6219	15.7117	29.5322	1.87963	0.910448	0.274538	1
si:dkey-238o14.4	ENSDARG00000096125	22.6219	15.7117	29.5322	1.87963	0.910448	0.274538	1
casp6l1	ENSDARG00000025608	269.954	187.558	352.349	1.87861	0.909667	0.0526191	0.841308
CR318624.1	ENSDARG00000086451	29.6594	20.6216	38.6973	1.87654	0.908078	0.246256	1
si:ch211-69l10.2	ENSDARG00000093108	118.638	82.4864	154.789	1.87654	0.908078	0.116323	1
nusap1	ENSDARG00000002403	687.695	478.225	897.166	1.87604	0.907688	0.0317002	0.759467
haus5	ENSDARG00000019156	110.091	76.5945	143.587	1.87464	0.906617	0.123435	1
STYK1 (2 of 3)	ENSDARG00000070950	36.697	25.5315	47.8625	1.87464	0.906617	0.22511	1
iyd	ENSDARG00000094444	36.697	25.5315	47.8625	1.87464	0.906617	0.22511	1
si:dkey-218i12.2	ENSDARG00000093694	174.938	121.766	228.11	1.87336	0.905626	0.0838848	0.967829
pglyrp2	ENSDARG00000062998	43.7345	30.4414	57.0276	1.87336	0.905626	0.208276	1
si:ch211-13o20.2	ENSDARG00000095240	87.469	60.8828	114.055	1.87336	0.905626	0.144199	1
slc6a18	ENSDARG00000068387	57.8096	40.2612	75.3579	1.87173	0.904369	0.182429	1
MIS12	ENSDARG00000026454	64.8471	45.1711	84.5231	1.87118	0.903945	0.172028	1
cldnf	ENSDARG00000043133	164.882	114.892	214.872	1.87021	0.903202	0.089699	0.985007
sftpba	ENSDARG00000094708	207.107	144.351	269.863	1.86949	0.902644	0.07154	0.928995
wdr74	ENSDARG00000061993	156.335	109	203.67	1.86854	0.901908	0.0947429	0.997011
rnf183	ENSDARG00000068851	184.485	128.639	240.331	1.86825	0.901687	0.080849	0.96476
nin	ENSDARG00000060298	212.635	148.279	276.991	1.86804	0.901526	0.0699497	0.923997
gprc5c	ENSDARG00000079092	372.989	260.225	485.753	1.86667	0.900464	0.0419139	0.810964
si:dkey-30k22.8	ENSDARG00000070039	28.1501	19.6396	36.6606	1.86667	0.900464	0.255908	1
si:ch73-222f22.2	ENSDARG00000095763	49.2627	34.3693	64.1561	1.86667	0.900464	0.199418	1
si:ch211-261n11.9	ENSDARG00000093392	42.2252	29.4594	54.9909	1.86667	0.900464	0.214347	1
bard1	ENSDARG00000076733	42.2252	29.4594	54.9909	1.86667	0.900464	0.214347	1
snrnp35	ENSDARG00000044426	42.2252	29.4594	54.9909	1.86667	0.900464	0.214347	1
tmigd1	ENSDARG00000007040	28.1501	19.6396	36.6606	1.86667	0.900464	0.255908	1
zgc:103519	ENSDARG00000079272	91.4879	63.8287	119.147	1.86667	0.900464	0.142459	1
gar1	ENSDARG00000076526	645.943	450.729	841.157	1.86621	0.900115	0.0333246	0.777684
scel	ENSDARG00000034677	1888.57	1317.82	2459.32	1.8662	0.900106	0.05356	0.843083
anln	ENSDARG00000060917	523.287	365.297	681.276	1.86499	0.899171	0.0353294	0.780602
plk4	ENSDARG00000004576	179.957	125.694	234.221	1.86343	0.897957	0.0841451	0.968427
si:ch73-70k4.1	ENSDARG00000075915	68.8659	48.117	89.6148	1.86243	0.897189	0.169719	1
lpcat3	ENSDARG00000075178	814.826	569.549	1060.1	1.8613	0.896313	0.0341503	0.780602
ercc6l	ENSDARG00000002479	300.595	210.144	391.046	1.86085	0.895963	0.050809	0.829383
PTDSS1 (2 of 2)	ENSDARG00000036114	231.729	162.027	301.432	1.86038	0.895599	0.0657076	0.909164
gdpd3a	ENSDARG00000074466	242.786	169.883	315.689	1.85827	0.893964	0.0631202	0.891206
lrrc42	ENSDARG00000030591	67.3566	47.1351	87.5781	1.85802	0.89377	0.173397	1
poln	ENSDARG00000092043	101.035	70.7026	131.367	1.85802	0.89377	0.136492	1
gck	ENSDARG00000068006	228.711	160.063	297.358	1.85776	0.893564	0.0672122	0.913242
BX547934.1	ENSDARG00000089881	53.2815	37.3153	69.2478	1.85575	0.892003	0.196212	1
ascl1a	ENSDARG00000038386	126.166	88.3782	163.954	1.85514	0.891531	0.1176	1
rrm2	ENSDARG00000078069	996.256	698.188	1294.32	1.85383	0.89051	0.037357	0.787211
TRIM35 (14 of 42)	ENSDARG00000039108	19.6032	13.7477	25.4588	1.85185	0.888969	0.303275	1
si:dkey-14d8.2	ENSDARG00000014395	19.6032	13.7477	25.4588	1.85185	0.888969	0.303275	1
si:ch211-245l1.2	ENSDARG00000094970	19.6032	13.7477	25.4588	1.85185	0.888969	0.303275	1
si:dkey-8k3.1	ENSDARG00000094594	58.8097	41.2432	76.3763	1.85185	0.888969	0.188401	1
ZBTB7B	ENSDARG00000021891	137.223	96.2341	178.211	1.85185	0.888969	0.111184	1
zgc:113298	ENSDARG00000071648	19.6032	13.7477	25.4588	1.85185	0.888969	0.303275	1
pxdc1b	ENSDARG00000040309	78.413	54.9909	101.835	1.85185	0.888969	0.161691	1
tead1a	ENSDARG00000028159	435.29	305.396	565.184	1.85066	0.888041	0.0408571	0.806142
zgc:172075	ENSDARG00000076146	32.169	22.5856	41.7524	1.84863	0.886457	0.249392	1
si:dkey-237i9.6	ENSDARG00000092492	44.7347	31.4234	58.046	1.84722	0.885357	0.216526	1
si:ch211-285c6.3	ENSDARG00000026505	57.3004	40.2612	74.3396	1.84643	0.88474	0.19298	1
eif4ebp3	ENSDARG00000054916	367.424	258.261	476.588	1.84537	0.883913	0.0462224	0.817778
mfsd4b	ENSDARG00000008263	132.695	93.2881	172.101	1.84483	0.883491	0.116394	1
BX957362.1	ENSDARG00000052074	423.215	297.54	548.891	1.84476	0.883435	0.0425386	0.812497
stard10	ENSDARG00000031929	339.274	238.621	439.927	1.84362	0.882542	0.0492119	0.818501
btr12	ENSDARG00000051809	238.749	167.919	309.578	1.84362	0.882542	0.067642	0.914272
si:dkeyp-85d8.6	ENSDARG00000096226	25.1314	17.6756	32.5872	1.84362	0.882542	0.278253	1
RNF180 (2 of 2)	ENSDARG00000073720	25.1314	17.6756	32.5872	1.84362	0.882542	0.278253	1
CU638695.1	ENSDARG00000073876	25.1314	17.6756	32.5872	1.84362	0.882542	0.278253	1
pcgf5b	ENSDARG00000052388	62.8286	44.1891	81.468	1.84362	0.882542	0.185391	1
CCBL2 (3 of 4)	ENSDARG00000093893	106.054	74.6305	137.477	1.84211	0.881356	0.137567	1
rhbdl2	ENSDARG00000069833	235.73	165.955	305.505	1.84089	0.880407	0.0691714	0.921479
lin52	ENSDARG00000070833	86.4507	60.8828	112.019	1.8399	0.879631	0.157105	1
utp3	ENSDARG00000056720	351.331	247.459	455.203	1.83951	0.879319	0.0487946	0.818501
otx2	ENSDARG00000011235	381.99	269.063	494.918	1.83942	0.879248	0.0462084	0.817778
zgc:113229	ENSDARG00000037398	73.8849	52.045	95.7249	1.83927	0.879136	0.171905	1
ENSDARG00000060394	ENSDARG00000060394	135.204	95.2521	175.156	1.83887	0.878819	0.116631	1
dnmt3	ENSDARG00000057830	220.145	155.153	285.138	1.83779	0.87797	0.0748591	0.937556
FP015791.1	ENSDARG00000093910	48.7535	34.3693	63.1377	1.83704	0.877381	0.212295	1
chek1	ENSDARG00000014385	200.542	141.405	259.679	1.83642	0.876896	0.0824856	0.967335
srxn1	ENSDARG00000079160	66.8474	47.1351	86.5598	1.83642	0.876896	0.182381	1
hnf1bb	ENSDARG00000022295	66.8474	47.1351	86.5598	1.83642	0.876896	0.182381	1
si:ch211-42i9.5	ENSDARG00000095388	103.035	72.6666	133.404	1.83584	0.876437	0.142417	1
fanci	ENSDARG00000026224	229.693	162.027	297.358	1.83524	0.87597	0.0724028	0.932855
prr11	ENSDARG00000087393	54.2817	38.2972	70.2662	1.83476	0.87559	0.202835	1
ntla	ENSDARG00000009905	36.1878	25.5315	46.8441	1.83476	0.87559	0.243114	1
si:ch73-52f15.5	ENSDARG00000095400	203.052	143.369	262.734	1.83257	0.87387	0.082528	0.967335
si:dkey-13i15.2	ENSDARG00000096793	65.3381	46.1531	84.5231	1.83136	0.872918	0.186536	1
si:dkey-14d8.6	ENSDARG00000045835	314.125	221.928	406.322	1.83088	0.872533	0.0550068	0.854207
brms1	ENSDARG00000051955	183.449	129.621	237.276	1.83053	0.872259	0.0916287	0.991063
taar10	ENSDARG00000069214	372.425	263.171	481.68	1.83029	0.872075	0.0487591	0.818501
lrrc6	ENSDARG00000053318	70.8663	50.081	91.6515	1.83007	0.871895	0.179386	1
CU633740.2	ENSDARG00000079292	23.6221	16.6937	30.5505	1.83007	0.871895	0.291325	1
RAB38 (2 of 3)	ENSDARG00000036499	23.6221	16.6937	30.5505	1.83007	0.871895	0.291325	1
si:dkey-3k20.1	ENSDARG00000092274	23.6221	16.6937	30.5505	1.83007	0.871895	0.291325	1
BX000477.1	ENSDARG00000089561	223.655	158.099	289.211	1.82931	0.871298	0.0758812	0.939551
IGFALS	ENSDARG00000037836	52.7724	37.3153	68.2295	1.82846	0.870629	0.208152	1
foxm1	ENSDARG00000003200	398.557	281.828	515.285	1.82836	0.870554	0.0471635	0.817778
SUOX	ENSDARG00000091574	185.958	131.585	240.331	1.82642	0.869021	0.0916443	0.991063
pxmp2	ENSDARG00000003144	127.657	90.3422	164.973	1.82609	0.868755	0.126119	1
zbtb7a	ENSDARG00000039899	231.693	163.991	299.395	1.82568	0.868435	0.0742326	0.93447
pik3ap1	ENSDARG00000078285	34.6785	24.5495	44.8074	1.82519	0.868043	0.251713	1
HTR4	ENSDARG00000061940	34.6785	24.5495	44.8074	1.82519	0.868043	0.251713	1
si:dkey-40m6.15	ENSDARG00000093710	34.6785	24.5495	44.8074	1.82519	0.868043	0.251713	1
hsd17b14	ENSDARG00000054842	264.862	187.558	342.166	1.82432	0.867356	0.0656079	0.908381
tmem51b	ENSDARG00000061916	115.092	81.5044	148.679	1.82419	0.867253	0.136349	1
raver1	ENSDARG00000052617	177.411	125.694	229.129	1.82292	0.866249	0.0968313	1
ANO7	ENSDARG00000029189	45.7348	32.4054	59.0643	1.82267	0.866054	0.224637	1
kif20a	ENSDARG00000044491	473.933	335.837	612.028	1.8224	0.865836	0.0442775	0.817778
si:ch211-71m22.2	ENSDARG00000092893	96.9979	68.7386	125.257	1.82222	0.865699	0.152987	1
myd88	ENSDARG00000010169	96.9979	68.7386	125.257	1.82222	0.865699	0.152987	1
si:dkey-23c22.4	ENSDARG00000093200	148.261	105.072	191.45	1.82208	0.865589	0.11361	1
si:dkey-103i16.6	ENSDARG00000062893	164.845	116.856	212.835	1.82135	0.865009	0.103986	1
BX897747.1	ENSDARG00000053761	62.3194	44.1891	80.4497	1.82058	0.864395	0.195407	1
wibg	ENSDARG00000046024	135.695	96.2341	175.156	1.82011	0.864022	0.122531	1
si:dkey-204f11.64	ENSDARG00000094695	304.559	216.036	393.083	1.81953	0.863565	0.0589985	0.872425
ABHD12B (2 of 2)	ENSDARG00000092071	247.768	175.775	319.762	1.81916	0.863272	0.0712108	0.928995
CABZ01073168.1	ENSDARG00000075313	84.4321	59.9008	108.963	1.81906	0.863197	0.16721	1
fut9d	ENSDARG00000028098	308.578	218.982	398.175	1.8183	0.862592	0.0586411	0.872425
cbsa	ENSDARG00000053500	576.95	409.486	744.414	1.81792	0.862291	0.042219	0.811692
klhl8	ENSDARG00000015344	2722.41	1932.54	3512.29	1.81745	0.861915	0.0886636	0.981923
gas1b	ENSDARG00000067984	167.355	118.82	215.89	1.81696	0.861525	0.103977	1
dhrs11b	ENSDARG00000031299	211.58	150.243	272.918	1.81651	0.861169	0.0836701	0.967829
amy2a	ENSDARG00000013856	1338.33	950.557	1726.1	1.81589	0.860674	0.050867	0.82966
cldn7b	ENSDARG00000014047	826.718	587.224	1066.21	1.81568	0.860511	0.0419577	0.810964
si:ch211-137i24.10	ENSDARG00000057706	443.764	315.216	572.313	1.81562	0.860464	0.0469926	0.817778
ncapd3	ENSDARG00000034773	447.783	318.162	577.405	1.81481	0.859822	0.0469502	0.817778
si:dkeyp-106c3.2	ENSDARG00000095549	27.6409	19.6396	35.6423	1.81481	0.859822	0.280704	1
ENSDARG00000077666	ENSDARG00000077666	38.6973	27.4955	49.8992	1.81481	0.859822	0.244955	1
si:dkey-199m13.2	ENSDARG00000094278	27.6409	19.6396	35.6423	1.81481	0.859822	0.280704	1
si:dkey-238o14.5	ENSDARG00000094430	49.7537	35.3513	64.1561	1.81481	0.859822	0.219681	1
TTF1 (4 of 6)	ENSDARG00000093999	93.9792	66.7747	121.184	1.81481	0.859822	0.158763	1
rasal3	ENSDARG00000089933	44.2255	31.4234	57.0276	1.81481	0.859822	0.231394	1
her8a	ENSDARG00000016363	93.9792	66.7747	121.184	1.81481	0.859822	0.158763	1
rnf17	ENSDARG00000056387	27.6409	19.6396	35.6423	1.81481	0.859822	0.280704	1
ENDOD1 (6 of 15)	ENSDARG00000070242	22.1127	15.7117	28.5138	1.81481	0.859822	0.306002	1
mcph1	ENSDARG00000058372	55.2819	39.2792	71.2845	1.81481	0.859822	0.209373	1
pttg1	ENSDARG00000075421	44.2255	31.4234	57.0276	1.81481	0.859822	0.231394	1
zgc:174935	ENSDARG00000079255	132.676	94.2701	171.083	1.81481	0.859822	0.126442	1
zgc:158868	ENSDARG00000069379	22.1127	15.7117	28.5138	1.81481	0.859822	0.306002	1
SNORD94	ENSDARG00000081961	138.205	98.1981	178.211	1.81481	0.859822	0.122632	1
CU207301.10	ENSDARG00000091667	164.336	116.856	211.817	1.81264	0.858089	0.107047	1
si:dkeyp-73d8.9	ENSDARG00000076043	153.28	109	197.56	1.81248	0.857964	0.11365	1
rnaseh2b	ENSDARG00000005128	218.109	155.153	281.065	1.81153	0.857211	0.08265	0.967335
ccne1	ENSDARG00000011133	109.054	77.5765	140.532	1.81153	0.857211	0.145991	1
mthfsd	ENSDARG00000062042	97.998	69.7206	126.275	1.81116	0.856917	0.156214	1
hnf4g	ENSDARG00000071565	190.468	135.513	245.422	1.81106	0.856832	0.0941235	0.997011
galnt6	ENSDARG00000014386escription=UDP-N-acetyl-alpha-D-galactosamine:polypeptideN-acetylgalactosaminyltransferase 6 (GalNAc-T6)[Source:ZFIN;Acc:ZDB-GENE-040426-2272]	375.408	267.099	483.716	1.811	0.856788	0.0525388	0.841308
si:ch73-103l1.2	ENSDARG00000096505	86.9416	61.8648	112.019	1.8107	0.856547	0.167724	1
cyp46a4	ENSDARG00000039492	173.883	123.73	224.037	1.8107	0.856547	0.102431	1
si:ch211-288g17.4	ENSDARG00000070960	194.487	138.459	250.514	1.8093	0.855431	0.0928317	0.993787
FBXO15 (2 of 2)	ENSDARG00000029848	183.43	130.603	236.257	1.80897	0.855166	0.0981112	1
tram1	ENSDARG00000019137	899.058	640.251	1157.86	1.80845	0.854756	0.044101	0.817778
zgc:162946	ENSDARG00000062467	107.545	76.5945	138.496	1.80817	0.854528	0.148569	1
SNORD47	ENSDARG00000086382	53.7725	38.2972	69.2478	1.80817	0.854528	0.214921	1
haus3	ENSDARG00000061385	102.017	72.6666	131.367	1.80781	0.854241	0.153699	1
cdca5	ENSDARG00000044437	150.261	107.036	193.487	1.80768	0.854139	0.117151	1
foxe1	ENSDARG00000079266	96.4887	68.7386	124.239	1.80741	0.853922	0.159134	1
si:dkey-163m14.2	ENSDARG00000059507	48.2443	34.3693	62.1194	1.80741	0.853922	0.225953	1
cpa1	ENSDARG00000030915	272.881	194.432	351.331	1.80696	0.853563	0.0681018	0.917462
POLR2H	ENSDARG00000038505	154.28	109.982	198.578	1.80556	0.852443	0.115354	1
si:ch211-127i16.1	ENSDARG00000094150	74.3759	53.0269	95.7249	1.80521	0.852169	0.184815	1
zgc:136902	ENSDARG00000044976	74.3759	53.0269	95.7249	1.80521	0.852169	0.184815	1
CR352260.1	ENSDARG00000052089	68.8477	49.099	88.5965	1.80444	0.851555	0.192548	1
cubn	ENSDARG00000087013	137.695	98.1981	177.193	1.80444	0.851555	0.126596	1
sult3st3	ENSDARG00000042920	295.994	211.126	380.863	1.80396	0.851169	0.0641816	0.897771
si:ch211-205a14.6	ENSDARG00000095271	31.6598	22.5856	40.734	1.80354	0.850834	0.271154	1
si:dkey-265k11.2	ENSDARG00000077874	31.6598	22.5856	40.734	1.80354	0.850834	0.271154	1
abcg2d	ENSDARG00000016818	31.6598	22.5856	40.734	1.80354	0.850834	0.271154	1
CU984579.1	ENSDARG00000089543	31.6598	22.5856	40.734	1.80354	0.850834	0.271154	1
apod	ENSDARG00000060345	231.165	164.973	297.358	1.80247	0.849975	0.0807007	0.964653
ENSDARG00000088157	ENSDARG00000088157	57.7914	41.2432	74.3396	1.80247	0.849975	0.210341	1
C17H15orf41	ENSDARG00000070461	429.162	306.378	551.946	1.80152	0.849214	0.0507364	0.829383
tk1	ENSDARG00000086561	266.844	190.504	343.184	1.80145	0.849159	0.0709253	0.928995
ing5b	ENSDARG00000068175	78.3948	55.9729	100.817	1.80117	0.848934	0.181439	1
si:dkey-106c17.1	ENSDARG00000095329	26.1316	18.6576	33.6056	1.80117	0.848934	0.293325	1
zgc:173702	ENSDARG00000074032	26.1316	18.6576	33.6056	1.80117	0.848934	0.293325	1
si:ch211-101n13.1	ENSDARG00000034605	72.8666	52.045	93.6882	1.80014	0.848109	0.188893	1
SGPP2	ENSDARG00000079608	145.733	104.09	187.376	1.80014	0.848109	0.122686	1
kif22	ENSDARG00000077375	347.748	248.441	447.056	1.79944	0.847551	0.0578129	0.870611
znf367	ENSDARG00000021086	222.619	159.081	286.156	1.79881	0.847044	0.0846791	0.970333
MYO5B (1 of 3)	ENSDARG00000061810	206.034	147.297	264.771	1.79753	0.846017	0.0914355	0.99076
si:dkey-225f23.4	ENSDARG00000093387	20.6034	14.7297	26.4771	1.79753	0.846017	0.322635	1
si:dkey-246j6.3	ENSDARG00000096113	20.6034	14.7297	26.4771	1.79753	0.846017	0.322635	1
si:dkeyp-35e5.10	ENSDARG00000086635	20.6034	14.7297	26.4771	1.79753	0.846017	0.322635	1
CABZ01043017.1	ENSDARG00000001937	20.6034	14.7297	26.4771	1.79753	0.846017	0.322635	1
zgc:110224	ENSDARG00000032263	76.8854	54.9909	98.78	1.7963	0.845025	0.185333	1
ap1m3	ENSDARG00000039512	358.296	256.297	460.294	1.79594	0.84474	0.0575221	0.868311
xrcc3	ENSDARG00000017928	56.282	40.2612	72.3029	1.79584	0.844663	0.215824	1
bfb	ENSDARG00000005616	122.111	87.3963	156.826	1.79442	0.843521	0.14168	1
si:dkey-261l7.2	ENSDARG00000094345	80.9043	57.9368	103.872	1.79284	0.84225	0.181865	1
irf6	ENSDARG00000043296	176.884	126.675	227.092	1.79271	0.84214	0.106676	1
PRODH2	ENSDARG00000021154	387.937	277.9	497.973	1.79191	0.8415	0.0557704	0.8591
ms4a17a.2	ENSDARG00000093546	30.1504	21.6036	38.6973	1.79125	0.840963	0.282219	1
iqcc	ENSDARG00000092483	30.1504	21.6036	38.6973	1.79125	0.840963	0.282219	1
tmem79a	ENSDARG00000071250	45.2257	32.4054	58.046	1.79125	0.840963	0.239681	1
wu:fd60c08	ENSDARG00000011581	99.9983	71.6846	128.312	1.78995	0.839923	0.162621	1
pms2	ENSDARG00000075672	109.545	78.5584	140.532	1.78889	0.839064	0.154252	1
si:ch211-132g1.6	ENSDARG00000093102	39.6975	28.4774	50.9175	1.78799	0.838343	0.25454	1
zgc:158263	ENSDARG00000037267	331.146	237.639	424.652	1.78696	0.837508	0.0628733	0.891206
btr02	ENSDARG00000052215	98.489	70.7026	126.275	1.78601	0.836739	0.165689	1
si:dkey-222o15.4	ENSDARG00000096094	24.6223	17.6756	31.5689	1.78601	0.836739	0.307369	1
trip13	ENSDARG00000025043	123.111	88.3782	157.844	1.78601	0.836739	0.144107	1
C24H7orf50	ENSDARG00000045254	73.8668	53.0269	94.7066	1.78601	0.836739	0.193582	1
INCENP	ENSDARG00000077270	719.064	516.522	921.607	1.78426	0.835322	0.0477395	0.817778
galnt12	ENSDARG00000055490escription=UDP-N-acetyl-alpha-D-galactosamine:polypeptideN-acetylgalactosaminyltransferase 12[Source:ZFIN;Acc:ZDB-GENE-060503-704]	512.539	368.243	656.836	1.7837	0.834876	0.0508107	0.829383
CT033818.1	ENSDARG00000074718	34.1693	24.5495	43.7891	1.7837	0.834876	0.272327	1
tmprss2	ENSDARG00000045889	243.204	174.793	311.615	1.78277	0.834122	0.0825601	0.967335
CU151895.1	ENSDARG00000090991	43.7163	31.4234	56.0093	1.78241	0.833827	0.24722	1
clic1	ENSDARG00000058858	300.486	216.036	384.936	1.78182	0.83335	0.069054	0.921479
CU855733.1	ENSDARG00000088017	255.26	183.63	326.89	1.78015	0.832002	0.0798056	0.959352
prdm1b	ENSDARG00000078168	120.093	86.4143	153.771	1.77946	0.831441	0.149068	1
si:dkeyp-13d11.1	ENSDARG00000076343	28.6411	20.6216	36.6606	1.77778	0.830075	0.294369	1
BX569789.2	ENSDARG00000055359	19.0941	13.7477	24.4404	1.77778	0.830075	0.341687	1
BX571715.2	ENSDARG00000091498	133.658	96.2341	171.083	1.77778	0.830075	0.139304	1
CABZ01059309.2	ENSDARG00000095569	19.0941	13.7477	24.4404	1.77778	0.830075	0.341687	1
ZNF70 (9 of 16)	ENSDARG00000091991	28.6411	20.6216	36.6606	1.77778	0.830075	0.294369	1
kiss1rb	ENSDARG00000067563	19.0941	13.7477	24.4404	1.77778	0.830075	0.341687	1
SPDEF	ENSDARG00000029930	19.0941	13.7477	24.4404	1.77778	0.830075	0.341687	1
lin28a	ENSDARG00000016999	19.0941	13.7477	24.4404	1.77778	0.830075	0.341687	1
si:ch211-213i16.2	ENSDARG00000095450	28.6411	20.6216	36.6606	1.77778	0.830075	0.294369	1
si:ch211-113a14.28	ENSDARG00000070297	19.0941	13.7477	24.4404	1.77778	0.830075	0.341687	1
utp11l	ENSDARG00000039958	147.224	106.054	188.395	1.77641	0.828961	0.130297	1
LIG1	ENSDARG00000060041	843.649	607.846	1079.45	1.77586	0.82852	0.050245	0.825263
cdc45	ENSDARG00000043720	198.978	143.369	254.588	1.77575	0.828427	0.10143	1
racgap1	ENSDARG00000015460	396.447	285.756	507.138	1.77472	0.827594	0.0591876	0.872425
kif2c	ENSDARG00000076228	325.599	234.693	416.505	1.77468	0.827558	0.066821	0.913242
f3a	ENSDARG00000021013	113.055	81.5044	144.606	1.77421	0.827175	0.15707	1
neil1	ENSDARG00000018061	113.055	81.5044	144.606	1.77421	0.827175	0.15707	1
chek2	ENSDARG00000025820	145.715	105.072	186.358	1.77362	0.8267	0.132369	1
cpa4	ENSDARG00000043722	1879.22	1355.13	2403.31	1.77348	0.826586	0.0756477	0.939533
ccdc90b	ENSDARG00000044626	93.961	67.7567	120.165	1.77348	0.826586	0.175486	1
si:dkey-235h8.1	ENSDARG00000095906	398.957	287.72	510.193	1.77323	0.826377	0.0593568	0.872801
RNF14 (4 of 5)	ENSDARG00000090710	42.207	30.4414	53.9726	1.773	0.826192	0.255275	1
si:ch211-278p9.1	ENSDARG00000087532	42.207	30.4414	53.9726	1.773	0.826192	0.255275	1
si:dkey-92i15.4	ENSDARG00000078387	159.281	114.892	203.67	1.77271	0.825959	0.123832	1
celsr2	ENSDARG00000094388	74.8669	54.0089	95.7249	1.77239	0.825697	0.198228	1
cenph	ENSDARG00000094892	65.3199	47.1351	83.5047	1.7716	0.825057	0.212009	1
cmyb	ENSDARG00000053666	353.731	255.315	452.147	1.77094	0.824515	0.0641851	0.897771
ANO9 (2 of 2)	ENSDARG00000079324	292.43	211.126	373.735	1.7702	0.823911	0.0737997	0.932855
si:dkey-264b2.2	ENSDARG00000095390	69.3387	50.081	88.5965	1.76906	0.822986	0.20727	1
abo	ENSDARG00000019207	46.2258	33.3873	59.0643	1.76906	0.822986	0.247809	1
si:dkey-83k24.5	ENSDARG00000093019	23.1129	16.6937	29.5322	1.76906	0.822986	0.323117	1
DMBX1 (3 of 3)	ENSDARG00000021959	46.2258	33.3873	59.0643	1.76906	0.822986	0.247809	1
SLC35G1	ENSDARG00000063268	69.3387	50.081	88.5965	1.76906	0.822986	0.20727	1
TBC1D17 (2 of 2)	ENSDARG00000088972	92.4516	66.7747	118.129	1.76906	0.822986	0.178966	1
si:ch73-91k6.6	ENSDARG00000096803	208.016	150.243	265.789	1.76906	0.822986	0.0996696	1
zgc:194314	ENSDARG00000078859	23.1129	16.6937	29.5322	1.76906	0.822986	0.323117	1
cldne	ENSDARG00000043128	591.389	427.162	755.616	1.76892	0.822871	0.0521491	0.837606
espl1	ENSDARG00000075354	345.184	249.423	440.946	1.76786	0.822006	0.0659953	0.910248
nudt1	ENSDARG00000030573	73.3576	53.0269	93.6882	1.7668	0.821142	0.202733	1
itprip	ENSDARG00000015576	36.6788	26.5135	46.8441	1.7668	0.821142	0.27296	1
arrdc1a	ENSDARG00000068148	200.979	145.333	256.624	1.76577	0.820294	0.103884	1
dnajb9b	ENSDARG00000016886	154.753	111.946	197.56	1.76478	0.81949	0.129689	1
si:dkeyp-86h10.3	ENSDARG00000095615	154.753	111.946	197.56	1.76478	0.81949	0.129689	1
foxa3	ENSDARG00000012788	145.206	105.072	185.34	1.76393	0.818795	0.136442	1
wnt3a	ENSDARG00000058822	40.6976	29.4594	51.9359	1.76296	0.818002	0.263902	1
zgc:113691	ENSDARG00000038898	27.1318	19.6396	34.6239	1.76296	0.818002	0.307787	1
si:dkey-106c17.2	ENSDARG00000094994	67.8294	49.099	86.5598	1.76296	0.818002	0.212231	1
si:dkey-9a20.8	ENSDARG00000095571	27.1318	19.6396	34.6239	1.76296	0.818002	0.307787	1
crygs2	ENSDARG00000041171	27.1318	19.6396	34.6239	1.76296	0.818002	0.307787	1
GPR116 (6 of 6)	ENSDARG00000093316	54.2635	39.2792	69.2478	1.76296	0.818002	0.23448	1
si:ch73-334d15.4	ENSDARG00000056502	27.1318	19.6396	34.6239	1.76296	0.818002	0.307787	1
slc6a13	ENSDARG00000000730	337.638	244.513	430.762	1.76171	0.816979	0.0686264	0.920689
cenpi	ENSDARG00000052565	300.959	218	383.918	1.76109	0.816472	0.0747206	0.937556
CU633981.1	ENSDARG00000090361	143.696	104.09	183.303	1.76101	0.8164	0.138643	1
C1H7orf26	ENSDARG00000037652	116.565	84.4503	148.679	1.76055	0.816027	0.159687	1
pola1	ENSDARG00000045308	806.406	584.278	1028.53	1.76035	0.815861	0.0534626	0.843083
pttg1ipa	ENSDARG00000090156	264.28	191.486	337.074	1.7603	0.815825	0.0832809	0.967829
ebpl	ENSDARG00000036636	44.7165	32.4054	57.0276	1.75982	0.815428	0.255666	1
crfb1	ENSDARG00000068681	89.433	64.8107	114.055	1.75982	0.815428	0.186281	1
efcab4a	ENSDARG00000053636	134.149	97.2161	171.083	1.75982	0.815428	0.14602	1
MCM8	ENSDARG00000074326	75.8671	54.9909	96.7433	1.75926	0.814968	0.20283	1
COL25A1	ENSDARG00000068218	31.1506	22.5856	39.7157	1.75845	0.814308	0.294711	1
si:ch211-215m13.3	ENSDARG00000094907	62.3012	45.1711	79.4313	1.75845	0.814308	0.222783	1
mier1a	ENSDARG00000041072	235.639	170.865	300.413	1.75819	0.814095	0.0926449	0.993787
kif23	ENSDARG00000014943	475.297	344.675	605.918	1.75794	0.813886	0.0583994	0.872425
VOPP1 (1 of 2)	ENSDARG00000038979	48.7353	35.3513	62.1194	1.7572	0.81328	0.248116	1
tmem251	ENSDARG00000042341	194.941	141.405	248.477	1.7572	0.81328	0.109708	1
nrarpb	ENSDARG00000018958	115.055	83.4683	146.642	1.75686	0.813001	0.162535	1
mnd1	ENSDARG00000074451	201.47	146.315	256.624	1.75391	0.810579	0.107784	1
tdrd6	ENSDARG00000070052	91.9425	66.7747	117.11	1.75381	0.810495	0.186207	1
CABZ01059415.2	ENSDARG00000087345	240.658	174.793	306.523	1.75364	0.810354	0.0924387	0.993351
SNORD57	ENSDARG00000086733	131.131	95.2521	167.009	1.75334	0.810107	0.150939	1
ppp1r2	ENSDARG00000054007	248.696	180.684	316.707	1.75282	0.809676	0.0901278	0.985579
MLF1IP (2 of 2)	ENSDARG00000088924	78.3766	56.9549	99.7983	1.75223	0.809196	0.20282	1
ggact.3	ENSDARG00000070579	160.772	116.856	204.688	1.75163	0.808701	0.130877	1
igsf9b	ENSDARG00000010408	525.523	381.99	669.056	1.7515	0.808591	0.0579972	0.871737
fignl1	ENSDARG00000016427	60.7919	44.1891	77.3946	1.75144	0.808542	0.228564	1
cmtm3	ENSDARG00000008811	82.3954	59.9008	104.89	1.75106	0.808231	0.198377	1
si:dkey-30c15.10	ENSDARG00000088130	268.79	195.414	342.166	1.75098	0.80816	0.0849915	0.973339
pold2	ENSDARG00000095046	147.206	107.036	187.376	1.75059	0.807845	0.140334	1
zgc:113333	ENSDARG00000038242	320.035	232.729	407.34	1.75027	0.80758	0.0744889	0.936354
CT030048.2	ENSDARG00000074291	21.6036	15.7117	27.4955	1.75	0.807355	0.340925	1
par1	ENSDARG00000067544	21.6036	15.7117	27.4955	1.75	0.807355	0.340925	1
CR376751.1	ENSDARG00000076287	21.6036	15.7117	27.4955	1.75	0.807355	0.340925	1
crygs3	ENSDARG00000025943	21.6036	15.7117	27.4955	1.75	0.807355	0.340925	1
slc23a1	ENSDARG00000015033	172.829	125.694	219.964	1.75	0.807355	0.124157	1
wu:fu71h07	ENSDARG00000075617	43.2071	31.4234	54.9909	1.75	0.807355	0.264057	1
ptbp1a	ENSDARG00000019362	1005.82	731.575	1280.07	1.74974	0.80714	0.0590264	0.872425
BX936371.1	ENSDARG00000091087	133.64	97.2161	170.064	1.74935	0.806815	0.150692	1
si:ch211-263k4.2	ENSDARG00000092738	415.487	302.45	528.524	1.74747	0.805272	0.064758	0.901947
GPR64 (2 of 2)	ENSDARG00000088937	124.093	90.3422	157.844	1.74718	0.80503	0.15907	1
klf5a	ENSDARG00000015506	504.411	367.261	641.561	1.74688	0.804781	0.0599499	0.874167
si:busm1-163l24.3	ENSDARG00000056469	51.2448	37.3153	65.1744	1.74659	0.80454	0.248187	1
si:dkeyp-109b10.4	ENSDARG00000087358	25.6224	18.6576	32.5872	1.74659	0.80454	0.322696	1
si:ch211-213a13.2	ENSDARG00000093024	25.6224	18.6576	32.5872	1.74659	0.80454	0.322696	1
dlgap5	ENSDARG00000045167	524.505	381.99	667.019	1.74617	0.804192	0.0593942	0.872801
dna2	ENSDARG00000078759	157.753	114.892	200.615	1.74612	0.804155	0.134999	1
slc25a27	ENSDARG00000042873	55.2637	40.2612	70.2662	1.74526	0.80344	0.241171	1
mipb	ENSDARG00000013963	584.788	426.18	743.396	1.74432	0.802669	0.0582527	0.872425
ZNF135 (4 of 10)	ENSDARG00000088352	29.6413	21.6036	37.679	1.74411	0.802489	0.307526	1
TRIM14 (19 of 27)	ENSDARG00000094607	29.6413	21.6036	37.679	1.74411	0.802489	0.307526	1
brf2	ENSDARG00000002060	29.6413	21.6036	37.679	1.74411	0.802489	0.307526	1
si:ch211-235f12.5	ENSDARG00000068303	160.263	116.856	203.67	1.74292	0.801506	0.134648	1
BX088718.4	ENSDARG00000090827	33.6601	24.5495	42.7707	1.74222	0.800929	0.294528	1
GLIS2 (2 of 2)	ENSDARG00000078388	33.6601	24.5495	42.7707	1.74222	0.800929	0.294528	1
ttc39a	ENSDARG00000074126	323.035	235.675	410.395	1.74136	0.800213	0.0766536	0.942898
ENSDARG00000044694	ENSDARG00000044694	37.679	27.4955	47.8625	1.74074	0.799701	0.283154	1
alg3	ENSDARG00000053155	250.187	182.648	317.725	1.73955	0.798711	0.0940601	0.997011
ENSDARG00000058100	ENSDARG00000058100	83.3956	60.8828	105.908	1.73955	0.798711	0.20252	1
cyp2ad2	ENSDARG00000021172	679.221	495.9	862.543	1.73935	0.798546	0.0583869	0.872425
cmtm6	ENSDARG00000010853	558.147	407.522	708.772	1.73922	0.798443	0.0601952	0.874823
zgc:194551	ENSDARG00000077903	45.7166	33.3873	58.046	1.73856	0.797895	0.263935	1
sult3st2	ENSDARG00000093619	95.4521	69.7206	121.184	1.73813	0.797538	0.189575	1
dre-mir-459	ENSDARG00000080051	49.7355	36.3333	63.1377	1.73774	0.79721	0.255655	1
cdc42ep2	ENSDARG00000053959	49.7355	36.3333	63.1377	1.73774	0.79721	0.255655	1
ENSDARG00000091731	ENSDARG00000091731	49.7355	36.3333	63.1377	1.73774	0.79721	0.255655	1
BX572619.7	ENSDARG00000091231	103.49	75.6125	131.367	1.73737	0.796908	0.181748	1
slc29a1a	ENSDARG00000031651	1323.76	967.251	1680.28	1.73717	0.796738	0.0700057	0.923997
tmem194b	ENSDARG00000061062	169.301	123.73	214.872	1.73663	0.796287	0.131493	1
si:dkey-7a20.9	ENSDARG00000092950	57.7732	42.2252	73.3212	1.73643	0.796128	0.241025	1
e2f7	ENSDARG00000008986	115.546	84.4503	146.642	1.73643	0.796128	0.170986	1
haus7	ENSDARG00000037432	119.565	87.3963	151.734	1.73616	0.795903	0.167626	1
GOLT1A	ENSDARG00000088933	77.8674	56.9549	98.78	1.73436	0.794399	0.211898	1
zic6	ENSDARG00000071496	77.8674	56.9549	98.78	1.73436	0.794399	0.211898	1
CABZ01007794.1	ENSDARG00000088655	1120.79	819.954	1421.62	1.73378	0.793918	0.0658025	0.90988
OMA1	ENSDARG00000090503	114.037	83.4683	144.606	1.73246	0.792824	0.174109	1
rhogd	ENSDARG00000030608	122.075	89.3602	154.789	1.73219	0.7926	0.167269	1
lgalsla	ENSDARG00000059060	146.188	107.036	185.34	1.73157	0.792078	0.148937	1
slc3a1	ENSDARG00000017165	182.357	133.549	231.165	1.73094	0.791553	0.126138	1
gorasp1	ENSDARG00000003068	567.166	415.378	718.955	1.73085	0.791478	0.0622099	0.886376
si:ch211-105c13.3	ENSDARG00000089441	932.881	683.458	1182.3	1.72989	0.790676	0.0628935	0.891206
GSG2	ENSDARG00000092290	164.773	120.784	208.762	1.7284	0.789433	0.13767	1
btr01	ENSDARG00000051965	76.3581	55.9729	96.7433	1.7284	0.789433	0.216766	1
ENSDARG00000075785	ENSDARG00000075785	44.2073	32.4054	56.0093	1.7284	0.789433	0.272642	1
si:ch211-114l13.10	ENSDARG00000078620	24.1131	17.6756	30.5505	1.7284	0.789433	0.339381	1
hbl4	ENSDARG00000054202	24.1131	17.6756	30.5505	1.7284	0.789433	0.339381	1
ftr24	ENSDARG00000008396	72.3392	53.0269	91.6515	1.7284	0.789433	0.22224	1
si:dkey-146n1.4	ENSDARG00000096147	52.245	38.2972	66.1928	1.7284	0.789433	0.255338	1
BX321870.1	ENSDARG00000086984	20.0942	14.7297	25.4588	1.7284	0.789433	0.361264	1
PEG3 (15 of 51)	ENSDARG00000086720	76.3581	55.9729	96.7433	1.7284	0.789433	0.216766	1
si:dkey-89j23.3	ENSDARG00000093429	28.1319	20.6216	35.6423	1.7284	0.789433	0.321657	1
si:ch211-222j14.1	ENSDARG00000094642	80.3769	58.9188	101.835	1.7284	0.789433	0.211571	1
BX284672.2	ENSDARG00000086419	20.0942	14.7297	25.4588	1.7284	0.789433	0.361264	1
spi1b	ENSDARG00000000767	56.2638	41.2432	71.2845	1.7284	0.789433	0.247754	1
ptpn18	ENSDARG00000006308	56.2638	41.2432	71.2845	1.7284	0.789433	0.247754	1
ENSDARG00000043482	ENSDARG00000043482	40.1885	29.4594	50.9175	1.7284	0.789433	0.282684	1
cdkn2c	ENSDARG00000057610	28.1319	20.6216	35.6423	1.7284	0.789433	0.321657	1
ildr1b	ENSDARG00000040910	188.886	138.459	239.312	1.7284	0.789433	0.123587	1
CU638740.3	ENSDARG00000086704	60.2827	44.1891	76.3763	1.7284	0.789433	0.240727	1
BX004964.3	ENSDARG00000086494	52.245	38.2972	66.1928	1.7284	0.789433	0.255338	1
psmb8	ENSDARG00000001303	20.0942	14.7297	25.4588	1.7284	0.789433	0.361264	1
SAYSD1	ENSDARG00000043687	32.1508	23.5675	40.734	1.7284	0.789433	0.306773	1
LPL (1 of 3)	ENSDARG00000034667	32.1508	23.5675	40.734	1.7284	0.789433	0.306773	1
CU929378.1	ENSDARG00000089511	40.1885	29.4594	50.9175	1.7284	0.789433	0.282684	1
ANPEP (3 of 5)	ENSDARG00000089544	100.471	73.6485	127.294	1.7284	0.789433	0.188901	1
pmm2	ENSDARG00000037654	227.565	166.937	288.193	1.72636	0.787735	0.106654	1
rft1	ENSDARG00000060398	123.075	90.3422	155.808	1.72464	0.786293	0.169826	1
stx7l	ENSDARG00000069208	230.074	168.901	291.248	1.72438	0.786074	0.106418	1
dnajc22	ENSDARG00000037067	90.9241	66.7747	115.074	1.72331	0.785184	0.201499	1
slco2b1	ENSDARG00000054609	438.545	322.09	555.001	1.72313	0.785028	0.0700088	0.923997
si:dkey-172m14.1	ENSDARG00000052693	244.64	179.702	309.578	1.72273	0.784695	0.101766	1
eva1ba	ENSDARG00000077555	232.584	170.865	294.303	1.72244	0.78445	0.106184	1
abcc12	ENSDARG00000013050	420.96	309.324	532.597	1.72181	0.783927	0.0716747	0.928995
PRIMPOL	ENSDARG00000033273	133.622	98.1981	169.046	1.72148	0.783651	0.162743	1
dpys	ENSDARG00000079543	726.884	534.197	919.57	1.72141	0.783587	0.0631082	0.891206
si:dkeyp-98a7.1	ENSDARG00000061496	58.7734	43.2071	74.3396	1.72054	0.78286	0.247303	1
ctns	ENSDARG00000008890	113.528	83.4683	143.587	1.72026	0.782628	0.180172	1
RBM47	ENSDARG00000061985	1385.94	1019.3	1752.58	1.7194	0.781908	0.0770966	0.945117
lmx1a	ENSDARG00000020354	148.188	109	187.376	1.71905	0.781614	0.152913	1
CABZ01054962.1	ENSDARG00000088672	190.886	140.423	241.349	1.71873	0.781339	0.12639	1
zgc:171470	ENSDARG00000057844	46.7168	34.3693	59.0643	1.71852	0.781165	0.272027	1
ZNF70 (10 of 16)	ENSDARG00000092153	46.7168	34.3693	59.0643	1.71852	0.781165	0.272027	1
TTF1 (1 of 6)	ENSDARG00000091967	93.4336	68.7386	118.129	1.71852	0.781165	0.201035	1
dcps	ENSDARG00000009862	140.15	103.108	177.193	1.71852	0.781165	0.159073	1
PARP12	ENSDARG00000045921	93.4336	68.7386	118.129	1.71852	0.781165	0.201035	1
si:dkey-49m19.5	ENSDARG00000091867	229.565	168.901	290.23	1.71835	0.781021	0.108868	1
TPC3	ENSDARG00000078959	136.132	100.162	172.101	1.71823	0.780922	0.162266	1
ccnb3	ENSDARG00000034855	310.942	228.801	393.083	1.71801	0.780738	0.0862203	0.976223
diaph3	ENSDARG00000090785	410.904	302.45	519.359	1.71717	0.780034	0.0738937	0.932992
si:dkey-231p15.1	ENSDARG00000091965	77.3582	56.9549	97.7616	1.71648	0.779449	0.221345	1
RASSF7 (3 of 3)	ENSDARG00000094325	232.075	170.865	293.285	1.71648	0.779449	0.108609	1
KDELR3 (2 of 2)	ENSDARG00000090135	34.6603	25.5315	43.7891	1.7151	0.778292	0.30566	1
si:dkey-81i14.3	ENSDARG00000089814	34.6603	25.5315	43.7891	1.7151	0.778292	0.30566	1
si:ch211-207e19.3	ENSDARG00000093956	69.3205	51.063	87.5781	1.7151	0.778292	0.233236	1
mybl2	ENSDARG00000032264	242.622	178.72	306.523	1.7151	0.778292	0.10527	1
rbmx2	ENSDARG00000044380	69.3205	51.063	87.5781	1.7151	0.778292	0.233236	1
si:dkeyp-73d8.6	ENSDARG00000079589	91.9243	67.7567	116.092	1.71337	0.776833	0.205227	1
si:ch211-231d19.1	ENSDARG00000093410	30.6414	22.5856	38.6973	1.71337	0.776833	0.320189	1
MOB2 (3 of 3)	ENSDARG00000076548	61.2829	45.1711	77.3946	1.71337	0.776833	0.246725	1
si:dkey-3n22.9	ENSDARG00000096273	30.6414	22.5856	38.6973	1.71337	0.776833	0.320189	1
si:dkey-3d18.4	ENSDARG00000089697	167.773	123.73	211.817	1.71193	0.775627	0.142721	1
mibp	ENSDARG00000078945	1170.39	863.161	1477.63	1.71188	0.77558	0.073481	0.932855
zgc:174651	ENSDARG00000089174	26.6226	19.6396	33.6056	1.71111	0.774933	0.337333	1
avpr2ab	ENSDARG00000029219	26.6226	19.6396	33.6056	1.71111	0.774933	0.337333	1
si:ch211-161h7.5	ENSDARG00000093044	26.6226	19.6396	33.6056	1.71111	0.774933	0.337333	1
edc3	ENSDARG00000051931	391.301	288.702	493.9	1.71076	0.774636	0.0776781	0.948934
sult1st6	ENSDARG00000006811	379.245	279.864	478.625	1.7102	0.774166	0.0790821	0.954465
gtf2h3	ENSDARG00000067560	192.886	142.387	243.386	1.70932	0.773425	0.129187	1
rilpl2	ENSDARG00000024818	117.038	86.4143	147.661	1.70875	0.772945	0.182444	1
zgc:111983	ENSDARG00000006588	815.244	601.954	1028.53	1.70866	0.772864	0.0672604	0.913242
prim1	ENSDARG00000040163	361.66	267.099	456.221	1.70806	0.77236	0.0817711	0.966657
vsig8b	ENSDARG00000013685	293.849	217.018	370.679	1.70806	0.77236	0.0932249	0.994195
SNORA50	ENSDARG00000080685	22.6037	16.6937	28.5138	1.70806	0.77236	0.358203	1
ACA64	ENSDARG00000080777	45.2075	33.3873	57.0276	1.70806	0.77236	0.281032	1
taar14g	ENSDARG00000090812	22.6037	16.6937	28.5138	1.70806	0.77236	0.358203	1
KLF16	ENSDARG00000069342	376.226	277.9	474.551	1.70763	0.771995	0.0802441	0.960787
C1H4orf27	ENSDARG00000057114	263.207	194.432	331.982	1.70744	0.771839	0.101462	1
asf1ba	ENSDARG00000020435	172.792	127.657	217.927	1.70712	0.771567	0.141653	1
nhp2l1a	ENSDARG00000069878	213.981	158.099	269.863	1.70692	0.771399	0.11985	1
si:dkey-24p1.6	ENSDARG00000028784	63.7924	47.1351	80.4497	1.70679	0.771286	0.246037	1
slc6a14	ENSDARG00000029866	41.1886	30.4414	51.9359	1.70609	0.770696	0.291952	1
si:ch211-217k17.9	ENSDARG00000093494	636.414	470.369	802.46	1.70602	0.770637	0.0680282	0.917184
CT583700.1	ENSDARG00000090579	490.245	362.351	618.139	1.70591	0.770543	0.0722148	0.931728
mettl6	ENSDARG00000070085	59.7735	44.1891	75.3579	1.70535	0.770068	0.253482	1
caspa	ENSDARG00000008165	119.547	88.3782	150.716	1.70535	0.770068	0.181853	1
c1galt1b	ENSDARG00000055561	513.849	380.026	647.671	1.70428	0.769161	0.0716582	0.928995
TMEM120A (2 of 2)	ENSDARG00000042379	264.207	195.414	333.001	1.70408	0.76899	0.102422	1
si:ch211-179l5.4	ENSDARG00000092007	408.868	302.45	515.285	1.7037	0.768674	0.0783343	0.951846
snx8a	ENSDARG00000074842	92.9245	68.7386	117.11	1.7037	0.768674	0.208923	1
PIGW	ENSDARG00000079244	55.7547	41.2432	70.2662	1.7037	0.768674	0.261533	1
si:busm1-180g5.7	ENSDARG00000089556	92.9245	68.7386	117.11	1.7037	0.768674	0.208923	1
tdo2a	ENSDARG00000071429	885.037	654.981	1115.09	1.70248	0.76764	0.0700261	0.923997
crfb16	ENSDARG00000075181	70.3207	52.045	88.5965	1.70231	0.76749	0.238377	1
parp2	ENSDARG00000079202	295.849	218.982	372.716	1.70204	0.767267	0.0949294	0.997232
MOV10L1	ENSDARG00000059037	51.7358	38.2972	65.1744	1.7018	0.767065	0.270304	1
si:rp71-7l19.7	ENSDARG00000092968	51.7358	38.2972	65.1744	1.7018	0.767065	0.270304	1
fancg	ENSDARG00000024967	51.7358	38.2972	65.1744	1.7018	0.767065	0.270304	1
mfsd9	ENSDARG00000074728	84.8868	62.8468	106.927	1.70139	0.766713	0.219459	1
BAIAP2L2 (1 of 2)	ENSDARG00000016483	66.3019	49.099	83.5047	1.70074	0.766163	0.245254	1
si:ch211-213i16.4	ENSDARG00000096676	33.1509	24.5495	41.7524	1.70074	0.766163	0.318418	1
mastl	ENSDARG00000055566	161.736	119.802	203.67	1.70006	0.765586	0.151933	1
b4galt1	ENSDARG00000002634	271.736	201.306	342.166	1.69973	0.765305	0.101881	1
CU638695.2	ENSDARG00000086392	47.717	35.3513	60.0827	1.69959	0.765185	0.279946	1
tmem179b	ENSDARG00000069495	47.717	35.3513	60.0827	1.69959	0.765185	0.279946	1
c6ast4	ENSDARG00000052578	1133.15	839.593	1426.71	1.69929	0.764928	0.0764967	0.942898
agr2	ENSDARG00000070480	1085.43	804.242	1366.63	1.69927	0.764917	0.0752906	0.938065
nsmce4a	ENSDARG00000024311	110	81.5044	138.496	1.69924	0.764891	0.193566	1
arhgef18a	ENSDARG00000011157	479.679	355.477	603.882	1.69879	0.76451	0.0750009	0.937556
anxa1b	ENSDARG00000014594	1522.42	1128.3	1916.53	1.69861	0.764355	0.0881584	0.981248
MPZL2 (2 of 2)	ENSDARG00000088742	230.547	170.865	290.23	1.6986	0.764342	0.116189	1
KIF4A	ENSDARG00000005462	519.359	384.936	653.781	1.69841	0.764187	0.0732692	0.932855
hdhd1	ENSDARG00000027826	91.4151	67.7567	115.074	1.69834	0.764122	0.213345	1
rcc1	ENSDARG00000037158	270.226	200.324	340.129	1.69789	0.763746	0.103004	1
si:dkey-233e3.1	ENSDARG00000094354	43.6981	32.4054	54.9909	1.69697	0.762961	0.290659	1
ogfrl2	ENSDARG00000024815	29.1321	21.6036	36.6606	1.69697	0.762961	0.334959	1
si:dkey-206f10.5	ENSDARG00000088165	29.1321	21.6036	36.6606	1.69697	0.762961	0.334959	1
CU468041.1	ENSDARG00000088644	116.528	86.4143	146.642	1.69697	0.762961	0.188621	1
ENSDARG00000095340	ENSDARG00000095340	29.1321	21.6036	36.6606	1.69697	0.762961	0.334959	1
metrn	ENSDARG00000030367	326.981	242.549	411.413	1.69621	0.762312	0.0908544	0.989955
si:ch73-353p21.5	ENSDARG00000077631	416.887	309.324	524.45	1.69547	0.761688	0.0803631	0.961665
ptprja	ENSDARG00000033042	68.8114	51.063	86.5598	1.69516	0.761419	0.244389	1
ccnb1	ENSDARG00000051923	463.095	343.693	582.496	1.69481	0.761128	0.0772435	0.945311
dek	ENSDARG00000070108	473.642	351.549	595.735	1.6946	0.760944	0.0766918	0.942898
ttll10	ENSDARG00000090472	93.9246	69.7206	118.129	1.69431	0.760701	0.212587	1
CU693495.1	ENSDARG00000088955	39.6793	29.4594	49.8992	1.69383	0.760287	0.302703	1
TRIM35 (38 of 42)	ENSDARG00000088345	79.3586	58.9188	99.7983	1.69383	0.760287	0.230354	1
ddrgk1	ENSDARG00000075690	158.717	117.838	199.597	1.69383	0.760287	0.156852	1
poc1bl	ENSDARG00000012745	551.491	409.486	693.496	1.69358	0.760075	0.0736655	0.932855
SYCN (1 of 2)	ENSDARG00000090469	432.453	321.108	543.799	1.69351	0.760017	0.0797722	0.959352
ctdp1	ENSDARG00000017522	601.718	446.801	756.634	1.69345	0.759963	0.0724477	0.932855
ZNF70 (13 of 16)	ENSDARG00000095201	64.7925	48.117	81.468	1.69312	0.759686	0.251693	1
CABZ01069344.1	ENSDARG00000061709	140.132	104.09	176.175	1.69252	0.759175	0.171128	1
ISX	ENSDARG00000074250	25.1132	18.6576	31.5689	1.69201	0.758736	0.354838	1
MTBP	ENSDARG00000090447	75.3397	55.9729	94.7066	1.69201	0.758736	0.236697	1
hhat	ENSDARG00000074428	50.2265	37.3153	63.1377	1.69201	0.758736	0.278732	1
si:dkey-200j6.4	ENSDARG00000096193	25.1132	18.6576	31.5689	1.69201	0.758736	0.354838	1
si:dkey-93m18.5	ENSDARG00000094239	111	82.4864	139.514	1.69136	0.758182	0.196553	1
SGOL1	ENSDARG00000069916	146.661	109	184.321	1.69102	0.757897	0.166868	1
ublcp1	ENSDARG00000044492	217.981	162.027	273.936	1.69068	0.757608	0.124758	1
si:dkeyp-4f2.3	ENSDARG00000096011	35.6604	26.5135	44.8074	1.68999	0.757012	0.316435	1
PARP9	ENSDARG00000006848	35.6604	26.5135	44.8074	1.68999	0.757012	0.316435	1
ZNF784 (3 of 5)	ENSDARG00000093656	35.6604	26.5135	44.8074	1.68999	0.757012	0.316435	1
CT573152.3	ENSDARG00000061566	71.3209	53.0269	89.6148	1.68999	0.757012	0.243452	1
mfsd12a	ENSDARG00000061908	153.189	113.91	192.468	1.68966	0.756729	0.162716	1
arpp19b	ENSDARG00000039880	351.076	261.207	440.946	1.68811	0.755408	0.090031	0.985579
CU915778.2	ENSDARG00000089345	124.057	92.3062	155.808	1.68794	0.755266	0.186447	1
si:dkey-27i16.3	ENSDARG00000057773	191.359	142.387	240.331	1.68787	0.755201	0.139251	1
si:ch211-153l6.4	ENSDARG00000093463	145.151	108.018	182.285	1.68754	0.754923	0.169675	1
si:dkey-45j10.2	ENSDARG00000094807	145.151	108.018	182.285	1.68754	0.754923	0.169675	1
abcb11b	ENSDARG00000070078	566.039	421.27	710.808	1.6873	0.754717	0.0752676	0.938065
si:ch211-236g6.1	ENSDARG00000071590	98.9436	73.6485	124.239	1.68691	0.754386	0.210956	1
si:ch211-198k9.11	ENSDARG00000096643	105.472	78.5584	132.386	1.68519	0.752907	0.205108	1
si:ch211-202h22.9	ENSDARG00000079980	21.0944	15.7117	26.4771	1.68519	0.752907	0.379628	1
ZBED1 (9 of 12)	ENSDARG00000088685	21.0944	15.7117	26.4771	1.68519	0.752907	0.379628	1
ska1	ENSDARG00000039354	63.2832	47.1351	79.4313	1.68519	0.752907	0.258448	1
ca4c	ENSDARG00000044512	21.0944	15.7117	26.4771	1.68519	0.752907	0.379628	1
fads2	ENSDARG00000019532	200.397	149.261	251.532	1.68519	0.752907	0.135605	1
kmo	ENSDARG00000009160	540.417	402.612	678.221	1.68455	0.752366	0.0769796	0.945117
SLC39A8 (1 of 2)	ENSDARG00000056757	122.548	91.3242	153.771	1.68379	0.751713	0.189841	1
hps1	ENSDARG00000026170	241.076	179.702	302.45	1.68306	0.751087	0.118496	1
CR381544.1	ENSDARG00000091818	230.529	171.847	289.211	1.68296	0.751003	0.122665	1
slc26a2	ENSDARG00000011618	397.775	296.558	498.992	1.68261	0.750701	0.0865605	0.976779
ARHGEF38	ENSDARG00000079377	59.2643	44.1891	74.3396	1.6823	0.750439	0.266854	1
rad51d	ENSDARG00000026400	97.4343	72.6666	122.202	1.68168	0.749905	0.215314	1
SSTR5	ENSDARG00000042081	146.151	109	183.303	1.68168	0.749905	0.171765	1
zswim7	ENSDARG00000067608	38.1699	28.4774	47.8625	1.68072	0.749075	0.314304	1
neurog1	ENSDARG00000056130	38.1699	28.4774	47.8625	1.68072	0.749075	0.314304	1
UBE2S	ENSDARG00000031775	557.983	416.36	699.607	1.68029	0.748713	0.0778333	0.950278
si:ch211-173n18.4	ENSDARG00000060889	93.4154	69.7206	117.11	1.67971	0.74821	0.220801	1
CABZ01032454.1	ENSDARG00000080016	27.6227	20.6216	34.6239	1.67901	0.747613	0.351312	1
RNF219	ENSDARG00000090904	27.6227	20.6216	34.6239	1.67901	0.747613	0.351312	1
si:ch211-196c10.8	ENSDARG00000095724	55.2455	41.2432	69.2478	1.67901	0.747613	0.276012	1
C11H3orf14	ENSDARG00000086324	27.6227	20.6216	34.6239	1.67901	0.747613	0.351312	1
SYCP2L	ENSDARG00000079190	27.6227	20.6216	34.6239	1.67901	0.747613	0.351312	1
si:ch211-11p18.6	ENSDARG00000077068	155.189	115.874	194.505	1.67859	0.747253	0.166582	1
si:ch211-243a20.3	ENSDARG00000092240	117.019	87.3963	146.642	1.6779	0.746659	0.197801	1
BX470074.1	ENSDARG00000082214	44.6983	33.3873	56.0093	1.67756	0.746364	0.299147	1
gpr37l1a	ENSDARG00000006079	44.6983	33.3873	56.0093	1.67756	0.746364	0.299147	1
cx35.4	ENSDARG00000042866	130.076	97.2161	162.936	1.67602	0.745039	0.18736	1
pgls	ENSDARG00000021233	164.227	122.748	205.707	1.67585	0.744895	0.161567	1
si:ch211-255g12.7	ENSDARG00000093762	283.756	212.108	355.404	1.67558	0.744663	0.108037	1
fa2h	ENSDARG00000090063	1041.61	778.711	1304.51	1.67521	0.744345	0.0822719	0.967335
fgf18b	ENSDARG00000043962	34.1511	25.5315	42.7707	1.67521	0.744345	0.329658	1
sass6	ENSDARG00000058346	85.3777	63.8287	106.927	1.67521	0.744345	0.232689	1
polm	ENSDARG00000042507	91.9061	68.7386	115.074	1.67407	0.743363	0.225545	1
im:7136021	ENSDARG00000054128	74.8306	55.9729	93.6882	1.67381	0.743139	0.247274	1
acsbg1	ENSDARG00000062077	231.02	172.829	289.211	1.6734	0.742783	0.126589	1
wu:fb63a08	ENSDARG00000020994	261.152	195.414	326.89	1.67281	0.742272	0.115805	1
mfsd6l	ENSDARG00000014761	40.6795	30.4414	50.9175	1.67264	0.742127	0.312071	1
MYBBP1A (2 of 2)	ENSDARG00000078214	81.3589	60.8828	101.835	1.67264	0.742127	0.239162	1
cep41	ENSDARG00000038500	64.2834	48.117	80.4497	1.67196	0.741538	0.264173	1
uevld	ENSDARG00000009266	152.171	113.91	190.431	1.67178	0.741381	0.172148	1
ccdc9	ENSDARG00000004636	452.493	338.783	566.203	1.67128	0.740956	0.0860573	0.976223
UGT8	ENSDARG00000037455	559.965	419.306	700.625	1.67092	0.74064	0.0810018	0.964924
itga2.1	ENSDARG00000069390	23.6039	17.6756	29.5322	1.67078	0.740523	0.374528	1
si:ch211-195i24.1	ENSDARG00000095808	47.2078	35.3513	59.0643	1.67078	0.740523	0.297236	1
si:dkeyp-1h4.8	ENSDARG00000092833	23.6039	17.6756	29.5322	1.67078	0.740523	0.374528	1
si:dkey-65b13.1	ENSDARG00000095565	23.6039	17.6756	29.5322	1.67078	0.740523	0.374528	1
cnih4	ENSDARG00000087759	433.908	325.036	542.781	1.66991	0.739772	0.0879429	0.98054
CABZ01112850.1	ENSDARG00000086946	53.7362	40.2612	67.2111	1.66938	0.73931	0.284387	1
rargb	ENSDARG00000054003	1709.01	1280.5	2137.52	1.66928	0.739226	0.105507	1
zgc:171489	ENSDARG00000052300	60.2645	45.1711	75.3579	1.66828	0.738359	0.273006	1
CACUL1	ENSDARG00000021885	60.2645	45.1711	75.3579	1.66828	0.738359	0.273006	1
si:ch73-299h12.3	ENSDARG00000095749	30.1323	22.5856	37.679	1.66828	0.738359	0.347715	1
CABZ01090749.1	ENSDARG00000090155	30.1323	22.5856	37.679	1.66828	0.738359	0.347715	1
ENSDARG00000069505	ENSDARG00000069505	66.7929	50.081	83.5047	1.66739	0.737594	0.262754	1
wdr96	ENSDARG00000001825	36.6606	27.4955	45.8258	1.66667	0.736966	0.326863	1
PFKFB1 (2 of 2)	ENSDARG00000074457ption=6-phosphofructo-2-kinase/fructose-2,6-biphosphatase1 [Source:HGNC Symbol;Acc:8872]	146.642	109.982	183.303	1.66667	0.736966	0.178895	1
hyal6	ENSDARG00000038166	36.6606	27.4955	45.8258	1.66667	0.736966	0.326863	1
sertad2b	ENSDARG00000055530	382.172	286.738	477.606	1.66565	0.736087	0.0945115	0.997011
ndor1	ENSDARG00000007429	172.756	129.621	215.89	1.66554	0.735994	0.160902	1
gstp2	ENSDARG00000057338	726.175	544.999	907.35	1.66486	0.735405	0.0809422	0.96476
etaa1	ENSDARG00000074915	49.7173	37.3153	62.1194	1.66472	0.735277	0.295268	1
macc1	ENSDARG00000040717	119.02	89.3602	148.679	1.66382	0.734497	0.203377	1
pskh1	ENSDARG00000056713	119.02	89.3602	148.679	1.66382	0.734497	0.203377	1
si:ch211-165d12.4	ENSDARG00000079353	62.774	47.1351	78.413	1.66358	0.734291	0.271426	1
ZDHHC21	ENSDARG00000079660	62.774	47.1351	78.413	1.66358	0.734291	0.271426	1
dnmt5	ENSDARG00000057863	188.322	141.405	235.239	1.66358	0.734291	0.152245	1
orc4	ENSDARG00000029014	320.398	240.585	400.212	1.66349	0.734215	0.104555	1
muc13b	ENSDARG00000079647	647.325	486.08	808.57	1.66345	0.734178	0.0818486	0.966657
hamp2	ENSDARG00000053227	151.661	113.91	189.413	1.66284	0.733645	0.177043	1
zgc:113372	ENSDARG00000053263	75.8307	56.9549	94.7066	1.66284	0.733645	0.252033	1
si:dkey-30k6.5	ENSDARG00000057238	82.3591	61.8648	102.853	1.66255	0.733399	0.24349	1
bnip4	ENSDARG00000022832	128.058	96.2341	159.881	1.66138	0.732378	0.196688	1
ca4b	ENSDARG00000042293	206.398	155.153	257.643	1.66057	0.73168	0.143791	1
CU207276.4	ENSDARG00000091038	212.926	160.063	265.789	1.66053	0.731645	0.140553	1
si:ch211-202e12.3	ENSDARG00000095715	558.929	420.288	697.57	1.65974	0.730961	0.0850495	0.973339
marcksa	ENSDARG00000004049	617.684	464.477	770.891	1.6597	0.730921	0.0836343	0.967829
elovl1a	ENSDARG00000002412	261.134	196.396	325.872	1.65926	0.730539	0.12165	1
CLDN22	ENSDARG00000076137	19.5851	14.7297	24.4404	1.65926	0.730539	0.40427	1
si:dkeyp-20g2.3	ENSDARG00000094279	19.5851	14.7297	24.4404	1.65926	0.730539	0.40427	1
CR847929.2	ENSDARG00000082759	19.5851	14.7297	24.4404	1.65926	0.730539	0.40427	1
jak3	ENSDARG00000010252	26.1134	19.6396	32.5872	1.65926	0.730539	0.369529	1
kif17	ENSDARG00000055238	71.8119	54.0089	89.6148	1.65926	0.730539	0.259799	1
zgc:172014	ENSDARG00000087531	32.6418	24.5495	40.734	1.65926	0.730539	0.344101	1
ZNF784 (2 of 5)	ENSDARG00000092327	19.5851	14.7297	24.4404	1.65926	0.730539	0.40427	1
trpt1	ENSDARG00000037628	163.209	122.748	203.67	1.65926	0.730539	0.170495	1
bnip1a	ENSDARG00000078259	19.5851	14.7297	24.4404	1.65926	0.730539	0.40427	1
trnau1apa	ENSDARG00000036015	195.851	147.297	244.404	1.65926	0.730539	0.150043	1
si:ch1073-525h16.1	ENSDARG00000095215	26.1134	19.6396	32.5872	1.65926	0.730539	0.369529	1
TGM1 (1 of 6)	ENSDARG00000005913	110.982	83.4683	138.496	1.65926	0.730539	0.213432	1
TMEM246	ENSDARG00000061553	165.718	124.712	206.725	1.65763	0.729119	0.169581	1
cldnh	ENSDARG00000069503	551.891	415.378	688.405	1.6573	0.728833	0.0861858	0.976223
c1qtnf9	ENSDARG00000058318	106.963	80.5224	133.404	1.65673	0.728338	0.218817	1
SLC47A1 (4 of 6)	ENSDARG00000079340	207.398	156.135	258.661	1.65665	0.728269	0.145149	1
fam83d	ENSDARG00000077883	87.3781	65.7927	108.963	1.65616	0.727845	0.240828	1
atad5b	ENSDARG00000005974	161.699	121.766	201.633	1.65591	0.727628	0.173269	1
asf1bb	ENSDARG00000043713	222.964	167.919	278.01	1.65562	0.727372	0.138148	1
PMF1	ENSDARG00000077822	74.3214	55.9729	92.6699	1.65562	0.727372	0.258277	1
ctsbb	ENSDARG00000067570	216.436	163.009	269.863	1.65551	0.727277	0.141233	1
s100v1	ENSDARG00000070427	374.116	281.828	466.404	1.65492	0.726764	0.0997011	1
RNASEH2C (2 of 2)	ENSDARG00000091285	54.7363	41.2432	68.2295	1.65432	0.726239	0.291219	1
CABZ01080492.1	ENSDARG00000079243	48.208	36.3333	60.0827	1.65365	0.725657	0.305056	1
CABZ01035189.1	ENSDARG00000089358	603.1	454.657	751.542	1.65299	0.725076	0.0863985	0.976223
anp32b	ENSDARG00000023330	1109.78	836.647	1382.92	1.65293	0.725026	0.0923183	0.992563
uba5	ENSDARG00000063588	355.531	268.081	442.982	1.65242	0.724582	0.103185	1
elovl7b	ENSDARG00000005785	182.285	137.477	227.092	1.65185	0.724084	0.161666	1
si:ch211-162i8.2	ENSDARG00000096041	35.1513	26.5135	43.7891	1.65158	0.723845	0.340506	1
TRMT10B	ENSDARG00000060176	35.1513	26.5135	43.7891	1.65158	0.723845	0.340506	1
CABZ01027547.1	ENSDARG00000076638	70.3025	53.0269	87.5781	1.65158	0.723845	0.266487	1
si:dkeyp-120h9.1	ENSDARG00000020278	325.399	245.495	405.303	1.65096	0.723308	0.108797	1
E2F3	ENSDARG00000070463	290.248	218.982	361.514	1.65089	0.723243	0.116746	1
rnf181	ENSDARG00000023958	92.3971	69.7206	115.074	1.6505	0.722899	0.238091	1
BX255935.3	ENSDARG00000094292	28.6229	21.6036	35.6423	1.64983	0.722319	0.364664	1
si:ch211-238e22.4	ENSDARG00000094500	28.6229	21.6036	35.6423	1.64983	0.722319	0.364664	1
CABZ01049802.1	ENSDARG00000088137	193.832	146.315	241.349	1.64952	0.722042	0.155971	1
NAALADL1	ENSDARG00000020952	669.874	505.72	834.029	1.64919	0.721758	0.0868797	0.978559
GRAMD1C	ENSDARG00000076238	253.587	191.486	315.689	1.64862	0.721262	0.129049	1
si:ch211-280c16.3	ENSDARG00000095887	22.0946	16.6937	27.4955	1.64706	0.719892	0.396863	1
si:dkey-149m13.4	ENSDARG00000096152	22.0946	16.6937	27.4955	1.64706	0.719892	0.396863	1
C11H3orf83 (1 of 2)	ENSDARG00000086655	22.0946	16.6937	27.4955	1.64706	0.719892	0.396863	1
lrwd1	ENSDARG00000035147	148.134	111.946	184.321	1.64652	0.719423	0.188297	1
ptpn22	ENSDARG00000075062	163.7	123.73	203.67	1.64609	0.719044	0.176966	1
tmem176l.3a	ENSDARG00000094439	292.248	220.946	363.551	1.64543	0.718466	0.118642	1
adpgk	ENSDARG00000063525	232.493	175.775	289.211	1.64535	0.718399	0.138839	1
si:dkey-91d10.9	ENSDARG00000094116	37.6608	28.4774	46.8441	1.64496	0.718048	0.336954	1
bgna	ENSDARG00000017884	37.6608	28.4774	46.8441	1.64496	0.718048	0.336954	1
nrm	ENSDARG00000063690	150.643	113.91	187.376	1.64496	0.718048	0.187203	1
PKHD1L1 (1 of 2)	ENSDARG00000040004	37.6608	28.4774	46.8441	1.64496	0.718048	0.336954	1
CT955963.1	ENSDARG00000038568	106.454	80.5224	132.386	1.64408	0.717283	0.226443	1
lgals9l1	ENSDARG00000025903	53.227	40.2612	66.1928	1.64408	0.717283	0.300296	1
zgc:158446	ENSDARG00000090730	53.227	40.2612	66.1928	1.64408	0.717283	0.300296	1
mgme1	ENSDARG00000016656	68.7932	52.045	85.5414	1.64361	0.716864	0.273484	1
C17H14orf1	ENSDARG00000070429	230.984	174.793	287.175	1.64295	0.716285	0.140649	1
phpt1	ENSDARG00000045567	271.154	205.234	337.074	1.64239	0.715796	0.126051	1
plcd1a	ENSDARG00000059123	529.251	400.648	657.854	1.64198	0.715432	0.0929481	0.993787
si:ch211-214j8.12	ENSDARG00000092556	46.6986	35.3513	58.046	1.64198	0.715432	0.315498	1
CU468896.1	ENSDARG00000061515	31.1324	23.5675	38.6973	1.64198	0.715432	0.359948	1
si:ch211-277e21.1	ENSDARG00000096800	31.1324	23.5675	38.6973	1.64198	0.715432	0.359948	1
loxl3a	ENSDARG00000076306	46.6986	35.3513	58.046	1.64198	0.715432	0.315498	1
lck	ENSDARG00000059282	217.927	164.973	270.881	1.64198	0.715432	0.147081	1
mc1r	ENSDARG00000020237	31.1324	23.5675	38.6973	1.64198	0.715432	0.359948	1
si:ch211-105d18.8	ENSDARG00000094456	31.1324	23.5675	38.6973	1.64198	0.715432	0.359948	1
si:dkey-28d5.5	ENSDARG00000094750	211.399	160.063	262.734	1.64145	0.714967	0.150561	1
pdzk1ip1l	ENSDARG00000017127	236.003	178.72	293.285	1.64103	0.714598	0.139448	1
si:dkey-170k13.3	ENSDARG00000094398	182.776	138.459	227.092	1.64014	0.713816	0.167377	1
zgc:110425	ENSDARG00000058479	55.7365	42.2252	69.2478	1.63997	0.713666	0.297916	1
si:dkey-199f5.6	ENSDARG00000094400	55.7365	42.2252	69.2478	1.63997	0.713666	0.297916	1
ABHD12B (1 of 2)	ENSDARG00000069828	318.853	241.567	396.138	1.63987	0.713579	0.114926	1
tpd52l1	ENSDARG00000042548	151.643	114.892	188.395	1.63976	0.713484	0.189253	1
wnt7bb	ENSDARG00000071107	287.72	218	357.441	1.63964	0.713379	0.122473	1
zgc:152670	ENSDARG00000017038	40.1703	30.4414	49.8992	1.63919	0.712981	0.333457	1
TMEM220	ENSDARG00000088981	40.1703	30.4414	49.8992	1.63919	0.712981	0.333457	1
si:ch211-196c10.6	ENSDARG00000095544	80.3406	60.8828	99.7983	1.63919	0.712981	0.259641	1
fam167ab	ENSDARG00000023952	40.1703	30.4414	49.8992	1.63919	0.712981	0.333457	1
si:dkey-68l7.1	ENSDARG00000092886	361.532	273.973	449.092	1.63919	0.712981	0.107929	1
si:ch73-386o14.1	ENSDARG00000091917	64.7743	49.099	80.4497	1.63852	0.712392	0.282903	1
CABZ01094029.1	ENSDARG00000090288	89.3784	67.7567	111	1.63822	0.712127	0.248792	1
pole	ENSDARG00000058533	538.78	408.504	669.056	1.63782	0.711777	0.0942249	0.997011
stmn1a	ENSDARG00000004169	572.422	434.035	710.808	1.63767	0.711648	0.093123	0.993787
helt	ENSDARG00000056400	49.2081	37.3153	61.101	1.63743	0.711431	0.312695	1
BX546499.1	ENSDARG00000058110	24.6041	18.6576	30.5505	1.63743	0.711431	0.38996	1
nr1h3	ENSDARG00000095784	24.6041	18.6576	30.5505	1.63743	0.711431	0.38996	1
stx11b.2	ENSDARG00000042231	24.6041	18.6576	30.5505	1.63743	0.711431	0.38996	1
FP245455.1	ENSDARG00000087126	107.454	81.5044	133.404	1.63677	0.710851	0.229631	1
gpatch11	ENSDARG00000026892	116.492	88.3782	144.606	1.63621	0.710361	0.221051	1
vkorc1l1	ENSDARG00000043644	208.38	158.099	258.661	1.63607	0.710235	0.154827	1
f5	ENSDARG00000055705	744.141	564.639	923.644	1.63581	0.710008	0.0919336	0.992453
b4galnt3b	ENSDARG00000058939	260.098	197.378	322.817	1.63553	0.709755	0.132924	1
si:dkey-225n22.4	ENSDARG00000077245	67.2838	51.063	83.5047	1.63533	0.70958	0.280813	1
lama3	ENSDARG00000071462	421.779	320.126	523.432	1.63508	0.709364	0.102774	1
eif4e1c	ENSDARG00000012274	509.648	386.9	632.395	1.63452	0.708865	0.0968769	1
BX005047.1	ENSDARG00000091223	42.6798	32.4054	52.9542	1.63412	0.708513	0.330024	1
wu:fc34e06	ENSDARG00000088337	521.195	395.738	646.652	1.63404	0.708444	0.0965193	1
hm13	ENSDARG00000037846	795.35	603.918	986.781	1.63397	0.708378	0.0930143	0.993787
CYP27B1	ENSDARG00000045015	283.192	215.054	351.331	1.63369	0.708133	0.126506	1
sall4	ENSDARG00000044485	146.115	110.964	181.266	1.63356	0.708022	0.196994	1
cel.2	ENSDARG00000029822	1331.6	1011.44	1651.76	1.63308	0.707597	0.107426	1
ighd	ENSDARG00000096248	60.7555	46.1531	75.3579	1.63278	0.707332	0.293179	1
gna13a	ENSDARG00000073765	121.511	92.3062	150.716	1.63278	0.707332	0.218341	1
MCOLN3 (2 of 2)	ENSDARG00000078363	78.8312	59.9008	97.7616	1.63206	0.706693	0.265944	1
calub	ENSDARG00000005115	527.214	400.648	653.781	1.63181	0.706472	0.0971725	1
tmem30c	ENSDARG00000009430	374.571	284.774	464.368	1.63065	0.705448	0.109911	1
gale	ENSDARG00000002401	395.156	300.486	489.826	1.63011	0.704973	0.107656	1
zgc:171242	ENSDARG00000078551	36.1514	27.4955	44.8074	1.62963	0.704544	0.350978	1
pcgf6	ENSDARG00000069681	81.3407	61.8648	100.817	1.62963	0.704544	0.264059	1
TMEM216	ENSDARG00000091576	63.265	48.117	78.413	1.62963	0.704544	0.29083	1
atg16l2	ENSDARG00000043238	27.1136	20.6216	33.6056	1.62963	0.704544	0.383497	1
rab25b	ENSDARG00000052954	81.3407	61.8648	100.817	1.62963	0.704544	0.264059	1
zgc:194887	ENSDARG00000076672	54.2271	41.2432	67.2111	1.62963	0.704544	0.307183	1
arl2bp	ENSDARG00000025383	153.644	116.856	190.431	1.62963	0.704544	0.193321	1
CABZ01072511.1	ENSDARG00000090053	36.1514	27.4955	44.8074	1.62963	0.704544	0.350978	1
esco2	ENSDARG00000014685	312.306	237.639	386.973	1.62841	0.70346	0.121566	1
gsto2	ENSDARG00000033285	535.234	407.522	662.946	1.62677	0.702014	0.0989394	1
RRP8	ENSDARG00000071652	197.324	150.243	244.404	1.62672	0.70197	0.165747	1
mgp	ENSDARG00000086189	319.835	243.531	396.138	1.62664	0.701897	0.12075	1
pop4	ENSDARG00000003263	122.511	93.2881	151.734	1.62651	0.70178	0.22107	1
slc31a1	ENSDARG00000013961	669.292	509.648	828.937	1.62649	0.701762	0.0959114	1
hsd17b12a	ENSDARG00000015709	585.442	445.819	725.065	1.62637	0.701652	0.0974015	1
RBM33 (2 of 2)	ENSDARG00000094896	56.7367	43.2071	70.2662	1.62626	0.70156	0.304477	1
STRADB	ENSDARG00000088225	56.7367	43.2071	70.2662	1.62626	0.70156	0.304477	1
CABZ01069576.1	ENSDARG00000087722	56.7367	43.2071	70.2662	1.62626	0.70156	0.304477	1
tlcd2	ENSDARG00000077396	492.554	375.117	609.992	1.62614	0.701451	0.101325	1
ulk4	ENSDARG00000004176	393.138	299.504	486.771	1.62526	0.700669	0.110039	1
si:dkey-183n20.15	ENSDARG00000094265	86.3597	65.7927	106.927	1.62521	0.700624	0.260305	1
si:ch211-286b5.5	ENSDARG00000096661	250.041	190.504	309.578	1.62505	0.700482	0.141731	1
CABZ01079251.1	ENSDARG00000077528	38.6609	29.4594	47.8625	1.62469	0.700166	0.346719	1
si:ch211-163m16.6	ENSDARG00000044937	38.6609	29.4594	47.8625	1.62469	0.700166	0.346719	1
si:ch211-131k2.2	ENSDARG00000096645	77.3219	58.9188	95.7249	1.62469	0.700166	0.27251	1
ldlrap1b	ENSDARG00000039750	38.6609	29.4594	47.8625	1.62469	0.700166	0.346719	1
ENSDARG00000076021	ENSDARG00000076021	38.6609	29.4594	47.8625	1.62469	0.700166	0.346719	1
BX511245.1	ENSDARG00000056836	1828.61	1393.43	2263.79	1.62462	0.700101	0.12973	1
PEG3 (45 of 51)	ENSDARG00000092215	68.284	52.045	84.5231	1.62404	0.699586	0.286183	1
si:ch211-278f21.4	ENSDARG00000096539	68.284	52.045	84.5231	1.62404	0.699586	0.286183	1
si:ch211-106h4.5	ENSDARG00000095059	29.6231	22.5856	36.6606	1.62319	0.69883	0.37742	1
cxcr4b	ENSDARG00000041959	59.2462	45.1711	73.3212	1.62319	0.69883	0.301805	1
si:ch211-207d24.1	ENSDARG00000096520	29.6231	22.5856	36.6606	1.62319	0.69883	0.37742	1
NINJ1	ENSDARG00000077942	130.04	99.18	160.899	1.6223	0.698037	0.216819	1
sqlea	ENSDARG00000079946	121.002	92.3062	149.697	1.62175	0.697551	0.225271	1
dclre1a	ENSDARG00000053776	91.3787	69.7206	113.037	1.62128	0.697136	0.256581	1
dio1	ENSDARG00000042112	111.964	85.4323	138.496	1.62112	0.696987	0.234332	1
manba	ENSDARG00000008238	132.549	101.144	163.954	1.621	0.696884	0.21541	1
si:ch211-255g12.8	ENSDARG00000069627	306.269	233.711	378.826	1.62092	0.696808	0.126523	1
si:dkey-19h16.8	ENSDARG00000096133	20.5852	15.7117	25.4588	1.62037	0.696324	0.422439	1
tinf2	ENSDARG00000054473	102.926	78.5584	127.294	1.62037	0.696324	0.244106	1
tnfsf11	ENSDARG00000068141	20.5852	15.7117	25.4588	1.62037	0.696324	0.422439	1
CABZ01055343.4	ENSDARG00000089208	20.5852	15.7117	25.4588	1.62037	0.696324	0.422439	1
TSG101 (3 of 5)	ENSDARG00000070529	20.5852	15.7117	25.4588	1.62037	0.696324	0.422439	1
kifc1	ENSDARG00000001558	485.007	370.207	599.808	1.6202	0.696171	0.104359	1
ticam1	ENSDARG00000042714	73.303	55.9729	90.6332	1.61923	0.695311	0.281612	1
si:dkey-16i5.8	ENSDARG00000096722	52.7178	40.2612	65.1744	1.61879	0.694915	0.317007	1
ccna2	ENSDARG00000011094	201.833	154.171	249.496	1.61831	0.694485	0.167735	1
rsg1	ENSDARG00000028442	32.1326	24.5495	39.7157	1.61778	0.694013	0.371683	1
gp1bb	ENSDARG00000074441	32.1326	24.5495	39.7157	1.61778	0.694013	0.371683	1
BX511227.1	ENSDARG00000075492	32.1326	24.5495	39.7157	1.61778	0.694013	0.371683	1
bace2	ENSDARG00000044781	96.3978	73.6485	119.147	1.61778	0.694013	0.252894	1
alx1	ENSDARG00000062824	96.3978	73.6485	119.147	1.61778	0.694013	0.252894	1
si:dkey-177p2.18	ENSDARG00000091633	32.1326	24.5495	39.7157	1.61778	0.694013	0.371683	1
si:dkey-11p10.11	ENSDARG00000096452	32.1326	24.5495	39.7157	1.61778	0.694013	0.371683	1
guk1a	ENSDARG00000030340	688.841	526.342	851.341	1.61747	0.693737	0.0996057	1
zgc:174654	ENSDARG00000073915	75.8125	57.9368	93.6882	1.61707	0.693386	0.279358	1
ENSDARG00000059039	ENSDARG00000059039	119.492	91.3242	147.661	1.61689	0.693218	0.229592	1
zgc:112964	ENSDARG00000038232	206.852	158.099	255.606	1.61675	0.693094	0.165825	1
CU207301.11	ENSDARG00000088079	131.04	100.162	161.918	1.61656	0.692925	0.219342	1
ube2c	ENSDARG00000035770	471.442	360.387	582.496	1.61631	0.692703	0.106976	1
SCARNA11	ENSDARG00000085825	98.9073	75.6125	122.202	1.61616	0.692571	0.251067	1
rsph3	ENSDARG00000043470	616.538	471.351	761.726	1.61605	0.692471	0.101097	1
b3gnt7	ENSDARG00000038489	154.135	117.838	190.431	1.61605	0.692471	0.200691	1
neurod4	ENSDARG00000003469	264.589	202.288	326.89	1.61597	0.692396	0.141056	1
il17ra1	ENSDARG00000045617	55.2273	42.2252	68.2295	1.61585	0.692292	0.313926	1
CR848788.1	ENSDARG00000090353	55.2273	42.2252	68.2295	1.61585	0.692292	0.313926	1
hyal2	ENSDARG00000062997	188.777	144.351	233.202	1.61552	0.691999	0.176943	1
pdlim5a	ENSDARG00000038267	234.966	179.702	290.23	1.61506	0.691586	0.153047	1
nop10	ENSDARG00000089426	234.966	179.702	290.23	1.61506	0.691586	0.153047	1
si:ch1073-504d15.3	ENSDARG00000095818	324.836	248.441	401.23	1.61499	0.691526	0.125258	1
crfb17	ENSDARG00000074771	168.191	128.639	207.743	1.61493	0.69147	0.19092	1
ccnh	ENSDARG00000007657	168.191	128.639	207.743	1.61493	0.69147	0.19092	1
C2H10orf67	ENSDARG00000076896	101.417	77.5765	125.257	1.61463	0.691201	0.249251	1
sox21b	ENSDARG00000008540	101.417	77.5765	125.257	1.61463	0.691201	0.249251	1
nenf	ENSDARG00000040192	136.059	104.09	168.028	1.61426	0.690869	0.216412	1
si:ch211-229l10.12	ENSDARG00000087700	138.568	106.054	171.083	1.61317	0.689897	0.214943	1
si:dkey-233e3.3	ENSDARG00000092114	46.1895	35.3513	57.0276	1.61317	0.689897	0.334775	1
ENSDARG00000092057	ENSDARG00000092057	23.0947	17.6756	28.5138	1.61317	0.689897	0.413054	1
zgc:162780	ENSDARG00000069548	92.3789	70.7026	114.055	1.61317	0.689897	0.26041	1
cyp27a1.2	ENSDARG00000069186	57.7368	44.1891	71.2845	1.61317	0.689897	0.310907	1
sigmar1	ENSDARG00000011418	219.4	167.919	270.881	1.61317	0.689897	0.161289	1
mir24-1	ENSDARG00000095385	23.0947	17.6756	28.5138	1.61317	0.689897	0.413054	1
tfeb	ENSDARG00000010794	265.589	203.27	327.909	1.61317	0.689897	0.142146	1
nme5	ENSDARG00000041617	34.6421	26.5135	42.7707	1.61317	0.689897	0.36625	1
cdan1	ENSDARG00000042261	92.3789	70.7026	114.055	1.61317	0.689897	0.26041	1
emd	ENSDARG00000095774	254.042	194.432	313.652	1.61317	0.689897	0.146297	1
si:ch1073-464p5.5	ENSDARG00000079544	546.236	418.324	674.148	1.61155	0.688445	0.105134	1
glt8d2	ENSDARG00000057942	178.229	136.495	219.964	1.61151	0.688414	0.185973	1
slc38a5a	ENSDARG00000009901	405.158	310.306	500.01	1.61135	0.688266	0.115069	1
serp1	ENSDARG00000025493	465.404	356.459	574.349	1.61126	0.688193	0.109693	1
si:dkey-47k20.6	ENSDARG00000092510	71.7937	54.9909	88.5965	1.61111	0.688056	0.288969	1
stat1b	ENSDARG00000076182	324.326	248.441	400.212	1.61089	0.687859	0.127369	1
wdyhv1	ENSDARG00000070403	60.2463	46.1531	74.3396	1.61072	0.687703	0.307948	1
si:ch211-241n15.2	ENSDARG00000096210	48.699	37.3153	60.0827	1.61014	0.687183	0.331049	1
ugt5e1	ENSDARG00000058048	48.699	37.3153	60.0827	1.61014	0.687183	0.331049	1
suv39h1b	ENSDARG00000055753	243.495	186.576	300.413	1.61014	0.687183	0.152046	1
asb3	ENSDARG00000005246	97.3979	74.6305	120.165	1.61014	0.687183	0.256499	1
si:ch211-231o6.1	ENSDARG00000094360	48.699	37.3153	60.0827	1.61014	0.687183	0.331049	1
ENSDARG00000077542	ENSDARG00000077542	134.55	103.108	165.991	1.60988	0.68695	0.220324	1
enpp6	ENSDARG00000040469	85.8506	65.7927	105.908	1.60973	0.686818	0.27056	1
nasp	ENSDARG00000039208	705.88	541.071	870.689	1.6092	0.68634	0.103177	1
prps1b	ENSDARG00000037506	260.061	199.342	320.78	1.6092	0.68634	0.146158	1
si:dkey-253d23.3	ENSDARG00000095643	74.3032	56.9549	91.6515	1.6092	0.68634	0.286505	1
si:ch73-226l13.2	ENSDARG00000095939	397.12	304.414	489.826	1.60908	0.686236	0.117046	1
st6gal2l	ENSDARG00000088515	137.059	105.072	169.046	1.60886	0.68604	0.218801	1
ERP27	ENSDARG00000036433	199.815	153.189	246.441	1.60874	0.685928	0.174175	1
tert	ENSDARG00000042637	239.476	183.63	295.322	1.60824	0.685482	0.154743	1
osbpl3a	ENSDARG00000033251	241.985	185.594	298.377	1.60768	0.684982	0.153985	1
si:dkey-22h13.6	ENSDARG00000096478	25.6042	19.6396	31.5689	1.60741	0.684736	0.404559	1
RNF224	ENSDARG00000095415	51.2085	39.2792	63.1377	1.60741	0.684736	0.327439	1
wdr76	ENSDARG00000053554	51.2085	39.2792	63.1377	1.60741	0.684736	0.327439	1
si:dkey-114b16.3	ENSDARG00000092613	25.6042	19.6396	31.5689	1.60741	0.684736	0.404559	1
ATP10B	ENSDARG00000076230	153.625	117.838	189.413	1.60741	0.684736	0.206171	1
cep57l1	ENSDARG00000002826	76.8127	58.9188	94.7066	1.60741	0.684736	0.284074	1
RBBP8NL	ENSDARG00000087032	179.23	137.477	220.982	1.60741	0.684736	0.187668	1
hbl3	ENSDARG00000068220	90.8696	69.7206	112.019	1.60668	0.68408	0.266296	1
si:ch211-130m23.2	ENSDARG00000095136	65.2653	50.081	80.4497	1.60639	0.683823	0.3022	1
tefm	ENSDARG00000059469	130.531	100.162	160.899	1.60639	0.683823	0.225925	1
ctu1	ENSDARG00000020986	79.3222	60.8828	97.7616	1.60573	0.683234	0.281676	1
wash	ENSDARG00000063457	158.644	121.766	195.523	1.60573	0.683234	0.203302	1
insm1a	ENSDARG00000091756	317.289	243.531	391.046	1.60573	0.683234	0.131461	1
hnf4a	ENSDARG00000021494	500.028	383.954	616.102	1.60462	0.682234	0.110525	1
rassf7a	ENSDARG00000079917	696.824	535.179	858.469	1.60408	0.681744	0.105517	1
GNG12 (2 of 2)	ENSDARG00000096302	95.8886	73.6485	118.129	1.60395	0.68163	0.26212	1
SRF (1 of 2)	ENSDARG00000038131	109.945	84.4503	135.441	1.60379	0.681485	0.247008	1
defbl1	ENSDARG00000075161	360.46	276.919	444.001	1.60336	0.6811	0.124679	1
CABZ01072040.1	ENSDARG00000086592	852.45	654.981	1049.92	1.60298	0.680753	0.107154	1
si:ch211-110p13.3	ENSDARG00000094166	84.3412	64.8107	103.872	1.60269	0.680499	0.276976	1
TMEM30B	ENSDARG00000054122	351.422	270.045	432.799	1.60269	0.680499	0.126423	1
e2f4	ENSDARG00000029358	365.479	280.846	450.111	1.60269	0.680499	0.124267	1
cxadr	ENSDARG00000043658	398.611	306.378	490.845	1.60209	0.679955	0.120243	1
vsx2	ENSDARG00000005574	114.964	88.3782	141.551	1.60165	0.679555	0.243328	1
slc35c1	ENSDARG00000091153	100.908	77.5765	124.239	1.6015	0.679424	0.258032	1
sypl2a	ENSDARG00000055307	1550.26	1192.12	1908.39	1.60083	0.67882	0.130587	1
polr3glb	ENSDARG00000013734	249.005	191.486	306.523	1.60076	0.678757	0.154873	1
btg3	ENSDARG00000069065	176.211	135.513	216.909	1.60064	0.678653	0.193659	1
C8H12orf43	ENSDARG00000046141	103.417	79.5404	127.294	1.60037	0.678402	0.256021	1
kdelr2a	ENSDARG00000005254	938.282	721.756	1154.81	1.6	0.678072	0.110326	1
CU694453.2	ENSDARG00000053709	89.3602	68.7386	109.982	1.6	0.678072	0.2724	1
noxo1a	ENSDARG00000041294	75.3034	57.9368	92.6699	1.5995	0.677619	0.291324	1
nupl1	ENSDARG00000033965	635.56	489.026	782.093	1.59929	0.677428	0.108326	1
srm	ENSDARG00000055760	470.896	362.351	579.441	1.59912	0.677275	0.115006	1
ppm1g	ENSDARG00000075559	685.259	527.324	843.194	1.59901	0.677176	0.107914	1
mmp9	ENSDARG00000042816	320.289	246.477	394.102	1.59894	0.677114	0.134267	1
ENSDARG00000079790	ENSDARG00000079790	91.8697	70.7026	113.037	1.59877	0.676958	0.270156	1
fbl	ENSDARG00000053912	1286.18	989.836	1582.52	1.59877	0.676958	0.121751	1
fmn1	ENSDARG00000011975	30.6232	23.5675	37.679	1.59877	0.676958	0.389612	1
BX322612.1	ENSDARG00000088934	61.2465	47.1351	75.3579	1.59877	0.676958	0.313972	1
ANXA1 (4 of 4)	ENSDARG00000043936	299.704	230.765	368.643	1.59748	0.675796	0.140007	1
vsig10	ENSDARG00000058605	191.268	147.297	235.239	1.59704	0.675398	0.186	1
emp2	ENSDARG00000044588	720.392	554.819	885.965	1.59685	0.675232	0.108816	1
CLEC17A	ENSDARG00000095963	304.723	234.693	374.753	1.59678	0.675163	0.139077	1
CR388172.1	ENSDARG00000088149	160.645	123.73	197.56	1.59671	0.6751	0.207221	1
plagl2	ENSDARG00000076657	274.1	211.126	337.074	1.59655	0.674962	0.148063	1
fzd5	ENSDARG00000025420	163.154	125.694	200.615	1.59606	0.674519	0.205729	1
slc5a6	ENSDARG00000014599	82.8319	63.8287	101.835	1.59544	0.673956	0.283648	1
CABZ01032467.1	ENSDARG00000095135	33.1327	25.5315	40.734	1.59544	0.673956	0.382943	1
slc19a2	ENSDARG00000059712	66.2655	51.063	81.468	1.59544	0.673956	0.307736	1
crfb8	ENSDARG00000032571	132.531	102.126	162.936	1.59544	0.673956	0.230963	1
ier3ip1	ENSDARG00000039601	251.005	193.45	308.56	1.59504	0.67359	0.157233	1
cdc23	ENSDARG00000044484	322.29	248.441	396.138	1.5945	0.6731	0.136141	1
arl6ip6	ENSDARG00000071013	187.249	144.351	230.147	1.59436	0.672974	0.19011	1
rad1	ENSDARG00000040559	68.775	53.0269	84.5231	1.59396	0.672619	0.304724	1
zgc:174356	ENSDARG00000088263	173.192	133.549	212.835	1.59368	0.672364	0.199918	1
fgfbp1	ENSDARG00000091660	52.2086	40.2612	64.1561	1.5935	0.672195	0.334552	1
arrdc1b	ENSDARG00000079839	175.702	135.513	215.89	1.59313	0.671863	0.198508	1
C13H10orf11	ENSDARG00000057166	474.897	366.279	583.515	1.59309	0.671827	0.117654	1
cers5	ENSDARG00000002365	406.122	313.252	498.992	1.59294	0.671693	0.123922	1
CR293523.1	ENSDARG00000081153	35.6423	27.4955	43.7891	1.59259	0.671377	0.376708	1
CABZ01081897.1	ENSDARG00000089103	35.6423	27.4955	43.7891	1.59259	0.671377	0.376708	1
ccdc125	ENSDARG00000056477	161.645	124.712	198.578	1.5923	0.671113	0.209165	1
ephx1	ENSDARG00000042854	273.591	211.126	336.056	1.59173	0.670597	0.150863	1
mycn	ENSDARG00000006837	475.897	367.261	584.533	1.5916	0.67048	0.118317	1
ednrb1a	ENSDARG00000089334	240.458	185.594	295.322	1.59122	0.670134	0.163742	1
mpdu1b	ENSDARG00000040265	338.347	261.207	415.487	1.59064	0.66961	0.1349	1
myf5	ENSDARG00000007277	38.1518	29.4594	46.8441	1.59012	0.669139	0.37085	1
si:dkey-240n22.8	ENSDARG00000096001	19.0759	14.7297	23.4221	1.59012	0.669139	0.452044	1
WDR89	ENSDARG00000077265	76.3035	58.9188	93.6882	1.59012	0.669139	0.296072	1
si:ch211-191a16.2	ENSDARG00000095665	133.531	103.108	163.954	1.59012	0.669139	0.233454	1
si:ch73-91k6.2	ENSDARG00000091598	95.3794	73.6485	117.11	1.59012	0.669139	0.271642	1
si:dkey-57c15.9	ENSDARG00000093642	57.2276	44.1891	70.2662	1.59012	0.669139	0.326984	1
prdm11	ENSDARG00000074468	38.1518	29.4594	46.8441	1.59012	0.669139	0.37085	1
si:dkey-88j15.5	ENSDARG00000092212	217.363	167.919	266.808	1.58891	0.668038	0.176003	1
lcn15	ENSDARG00000067851	198.287	153.189	243.386	1.58879	0.667932	0.186642	1
si:dkey-22i16.9	ENSDARG00000095949	59.7371	46.1531	73.3212	1.58865	0.667804	0.323379	1
nutf2l	ENSDARG00000014499	279.61	216.036	343.184	1.58855	0.667712	0.150665	1
hhipl1	ENSDARG00000062501	200.797	155.153	246.441	1.58837	0.66755	0.185418	1
CLSPN (1 of 2)	ENSDARG00000087655	100.398	77.5765	123.22	1.58837	0.66755	0.267085	1
si:dkey-56p7.9	ENSDARG00000092724	141.06	109	173.12	1.58825	0.667442	0.228181	1
snapc1b	ENSDARG00000003827	141.06	109	173.12	1.58825	0.667442	0.228181	1
ADRA1A (2 of 2)	ENSDARG00000028725	40.6613	31.4234	49.8992	1.58796	0.667177	0.365321	1
hebp2	ENSDARG00000042630	246.477	190.504	302.45	1.58763	0.666874	0.163245	1
pard6b	ENSDARG00000003865	102.908	79.5404	126.275	1.58756	0.666814	0.264855	1
paqr5b	ENSDARG00000052688	124.493	96.2341	152.753	1.5873	0.666576	0.243382	1
dnajc5gb	ENSDARG00000017687	292.157	225.856	358.459	1.58712	0.666409	0.147671	1
arl11	ENSDARG00000036637	64.7562	50.081	79.4313	1.58606	0.665444	0.316481	1
DENND1C	ENSDARG00000078503	21.5854	16.6937	26.4771	1.58606	0.665444	0.439382	1
ACSL6	ENSDARG00000078399	215.854	166.937	264.771	1.58606	0.665444	0.178471	1
dld	ENSDARG00000020219	218.363	168.901	267.826	1.5857	0.665122	0.177379	1
mad2l1	ENSDARG00000004713	175.193	135.513	214.872	1.58561	0.665042	0.203462	1
trim35-36	ENSDARG00000032169	156.117	120.784	191.45	1.58506	0.664542	0.217931	1
fam213b	ENSDARG00000029795	247.477	191.486	303.468	1.58481	0.664306	0.164455	1
si:ch211-210c8.6	ENSDARG00000017811	249.987	193.45	306.523	1.58451	0.664035	0.163601	1
allc	ENSDARG00000042562	137.041	106.054	168.028	1.58436	0.663902	0.234103	1
rhcgl1	ENSDARG00000007080	298.177	230.765	365.588	1.58424	0.663791	0.147575	1
thyn1	ENSDARG00000042659	69.7752	54.0089	85.5414	1.58384	0.663425	0.309952	1
si:dkey-24c2.7	ENSDARG00000092427	24.0949	18.6576	29.5322	1.58285	0.662521	0.428279	1
mgat3	ENSDARG00000038069	96.3796	74.6305	118.129	1.58285	0.662521	0.275301	1
si:dkey-111e8.4	ENSDARG00000093547	72.2847	55.9729	88.5965	1.58285	0.662521	0.30681	1
si:ch73-193i22.1	ENSDARG00000096524	48.1898	37.3153	59.0643	1.58285	0.662521	0.350368	1
CABZ01045230.1	ENSDARG00000089661	72.2847	55.9729	88.5965	1.58285	0.662521	0.30681	1
HNRNPUL2	ENSDARG00000056830	171.174	132.567	209.78	1.58244	0.662152	0.208281	1
GPR112 (1 of 2)	ENSDARG00000087813	299.177	231.747	366.606	1.58192	0.661677	0.14859	1
trmt6	ENSDARG00000042344	125.493	97.2161	153.771	1.58174	0.661516	0.246074	1
sox3	ENSDARG00000053569	256.006	198.36	313.652	1.58122	0.661042	0.163114	1
alkbh8	ENSDARG00000060256	77.3037	59.9008	94.7066	1.58106	0.660889	0.300748	1
ebna1bp2	ENSDARG00000054980	543.635	421.27	666.001	1.58094	0.66078	0.119881	1
chtf18	ENSDARG00000058480	207.816	161.045	254.588	1.58085	0.6607	0.185946	1
CABZ01072534.1	ENSDARG00000075951	210.326	163.009	257.643	1.58054	0.660422	0.184742	1
si:dkey-1p9.5	ENSDARG00000093175	26.6044	20.6216	32.5872	1.58025	0.66015	0.418379	1
BX936420.1	ENSDARG00000089021	292.648	226.837	358.459	1.58025	0.66015	0.151359	1
zgc:173619	ENSDARG00000088961	53.2088	41.2432	65.1744	1.58025	0.66015	0.341498	1
zgc:174704	ENSDARG00000088375	26.6044	20.6216	32.5872	1.58025	0.66015	0.418379	1
fancb	ENSDARG00000067596	26.6044	20.6216	32.5872	1.58025	0.66015	0.418379	1
nr0b1	ENSDARG00000056541	26.6044	20.6216	32.5872	1.58025	0.66015	0.418379	1
sec61al2	ENSDARG00000005675	619.43	480.188	758.671	1.57994	0.659873	0.118021	1
si:ch211-161h7.4	ENSDARG00000087238	358.405	277.9	438.909	1.57937	0.659353	0.13744	1
enpp4	ENSDARG00000006877	138.041	107.036	169.046	1.57934	0.659323	0.236496	1
rhcga	ENSDARG00000003203	777.547	602.936	952.157	1.5792	0.659195	0.117666	1
znf185	ENSDARG00000057726	1140.97	884.764	1397.18	1.57915	0.659149	0.126673	1
APITD1	ENSDARG00000070485	55.7183	43.2071	68.2295	1.57912	0.659125	0.337325	1
CABZ01073115.1	ENSDARG00000093039	55.7183	43.2071	68.2295	1.57912	0.659125	0.337325	1
hcfc2	ENSDARG00000058127	169.664	131.585	207.743	1.57877	0.658804	0.211686	1
idi1	ENSDARG00000019976	603.863	468.405	739.322	1.57838	0.658448	0.119166	1
pvrl4	ENSDARG00000075406	259.516	201.306	317.725	1.57832	0.65839	0.163459	1
cdc42se1	ENSDARG00000023724	519.031	402.612	635.45	1.57832	0.65839	0.122394	1
tmem54	ENSDARG00000035875	29.1139	22.5856	35.6423	1.5781	0.658188	0.409435	1
hnf1ba	ENSDARG00000006615	410.104	318.162	502.047	1.57796	0.658061	0.131241	1
tm9sf3	ENSDARG00000028748	1206.22	935.827	1476.61	1.57786	0.657972	0.129597	1
cfhl1	ENSDARG00000056771	177.193	137.477	216.909	1.57778	0.657894	0.206975	1
aldh3b1	ENSDARG00000013839	211.326	163.991	258.661	1.57729	0.657448	0.186177	1
stoml2	ENSDARG00000044097	182.212	141.405	223.019	1.57716	0.657329	0.203943	1
sptlc3	ENSDARG00000030743	398.557	309.324	487.79	1.57695	0.657141	0.133135	1
dolpp1	ENSDARG00000036915	221.364	171.847	270.881	1.5763	0.656539	0.181489	1
wbscr27	ENSDARG00000069507	63.2468	49.099	77.3946	1.5763	0.656539	0.325675	1
CLDN23 (1 of 2)	ENSDARG00000028096	258.006	200.324	315.689	1.57589	0.656166	0.165459	1
si:ch211-208n2.2	ENSDARG00000092173	134.022	104.09	163.954	1.57512	0.655464	0.242762	1
cd99	ENSDARG00000051975	809.152	628.468	989.836	1.575	0.655352	0.120143	1
C11H1orf116 (1 of 2)	ENSDARG00000070229	68.2658	53.0269	83.5047	1.57476	0.655132	0.318515	1
si:ch211-270n8.3	ENSDARG00000093646	34.1329	26.5135	41.7524	1.57476	0.655132	0.393752	1
CCDC178	ENSDARG00000090429	34.1329	26.5135	41.7524	1.57476	0.655132	0.393752	1
chaf1b	ENSDARG00000056473	248.968	193.45	304.487	1.57398	0.654417	0.170196	1
ugt5c3	ENSDARG00000061439	107.418	83.4683	131.367	1.57386	0.654304	0.269158	1
si:dkeyp-107f9.1	ENSDARG00000096443	36.6424	28.4774	44.8074	1.57344	0.653918	0.386781	1
AL929007.2	ENSDARG00000074684	183.212	142.387	224.037	1.57344	0.653918	0.205633	1
GPR116 (5 of 6)	ENSDARG00000091757	295.649	229.783	361.514	1.57328	0.653778	0.154471	1
aurka	ENSDARG00000012485	185.722	144.351	227.092	1.57319	0.653695	0.204124	1
si:ch73-239k17.1	ENSDARG00000092277	224.874	174.793	274.955	1.57303	0.65355	0.181716	1
naf1	ENSDARG00000057929	151.589	117.838	185.34	1.57284	0.653371	0.229414	1
cenpj	ENSDARG00000018121	75.7943	58.9188	92.6699	1.57284	0.653371	0.308516	1
si:dkey-126h10.3	ENSDARG00000096547	227.383	176.756	278.01	1.57284	0.653371	0.180598	1
baz1a	ENSDARG00000019699	347.348	270.045	424.652	1.57253	0.653083	0.143078	1
depdc1b	ENSDARG00000060507	78.3039	60.8828	95.7249	1.57228	0.65286	0.305354	1
si:dkeyp-19e1.3	ENSDARG00000051836	544.108	423.234	664.983	1.5712	0.651863	0.124911	1
TAF15	ENSDARG00000070019	2110.68	1641.87	2579.48	1.57106	0.65174	0.17029	1
shhb	ENSDARG00000038867	85.8324	66.7747	104.89	1.57081	0.651505	0.296313	1
gulp1b	ENSDARG00000057833	85.8324	66.7747	104.89	1.57081	0.651505	0.296313	1
smc2	ENSDARG00000017744	912.533	709.972	1115.09	1.57062	0.651331	0.124339	1
dgat1b	ENSDARG00000054914	480.861	374.135	587.588	1.57053	0.651248	0.128832	1
si:dkey-126h10.2	ENSDARG00000087292	270.045	210.144	329.945	1.57009	0.65085	0.164459	1
pigl	ENSDARG00000067752	181.703	141.405	222	1.56996	0.650727	0.208874	1
waslb	ENSDARG00000006283	365.915	284.774	447.056	1.56986	0.650635	0.14151	1
ctsl.1	ENSDARG00000003902	508.466	395.738	621.194	1.56971	0.650497	0.127503	1
arg1	ENSDARG00000071703	46.6804	36.3333	57.0276	1.56957	0.650369	0.363009	1
zgc:114081	ENSDARG00000057899	46.6804	36.3333	57.0276	1.56957	0.650369	0.363009	1
gng12a	ENSDARG00000003375	240.931	187.558	294.303	1.56913	0.649964	0.176567	1
stk24a	ENSDARG00000031413	300.159	233.711	366.606	1.56863	0.649503	0.155911	1
rab11fip5a	ENSDARG00000094510	600.317	467.423	733.212	1.56863	0.649503	0.124327	1
zgc:158706	ENSDARG00000069988	150.079	116.856	183.303	1.56863	0.649503	0.233426	1
FAM117B (1 of 2)	ENSDARG00000009839	307.687	239.603	375.771	1.56831	0.649207	0.15409	1
dnase2	ENSDARG00000073893	103.399	80.5224	126.275	1.5682	0.649112	0.277336	1
CR382385.1	ENSDARG00000088298	51.6995	40.2612	63.1377	1.5682	0.649112	0.35296	1
BAX (3 of 5)	ENSDARG00000068102	261.007	203.27	318.744	1.56808	0.648999	0.168968	1
foxred1	ENSDARG00000060790	160.117	124.712	195.523	1.5678	0.648745	0.225962	1
gipc2	ENSDARG00000009488	325.254	253.351	397.157	1.56761	0.64857	0.150281	1
synj2bp	ENSDARG00000028321	162.627	126.675	198.578	1.56761	0.64857	0.224154	1
thoc6	ENSDARG00000037966	165.136	128.639	201.633	1.56743	0.648401	0.22237	1
si:dkey-19a16.10	ENSDARG00000095814	170.155	132.567	207.743	1.56708	0.648077	0.218876	1
ndc1	ENSDARG00000021120	515.485	401.63	629.34	1.56697	0.647973	0.128581	1
gltpd1	ENSDARG00000052537	115.946	90.3422	141.551	1.56683	0.647847	0.265208	1
kpna2	ENSDARG00000038066	996.838	776.747	1216.93	1.5667	0.647728	0.128714	1
CR759920.3	ENSDARG00000091575	59.228	46.1531	72.3029	1.56659	0.647626	0.339494	1
si:ch211-22i13.2	ENSDARG00000043485	241.931	188.54	295.322	1.56636	0.647414	0.177826	1
mettl25	ENSDARG00000045754	61.7375	48.117	75.3579	1.56614	0.647211	0.335352	1
RFC4 (2 of 2)	ENSDARG00000090651	61.7375	48.117	75.3579	1.56614	0.647211	0.335352	1
top2a	ENSDARG00000024488	936.1	729.612	1142.59	1.56602	0.647106	0.127374	1
slc9a3.2	ENSDARG00000036722	64.247	50.081	78.413	1.56572	0.646829	0.331357	1
zcchc10	ENSDARG00000091092	192.741	150.243	235.239	1.56572	0.646829	0.204386	1
ARHGEF15 (2 of 2)	ENSDARG00000061844	603.318	470.369	736.267	1.5653	0.646437	0.126025	1
si:dkey-165b20.2	ENSDARG00000091984	690.15	538.125	842.176	1.56502	0.646179	0.124875	1
RNASEH2C (1 of 2)	ENSDARG00000089637	143.551	111.946	175.156	1.56465	0.645842	0.241534	1
ripk1l	ENSDARG00000006677	146.061	113.91	178.211	1.5645	0.645698	0.239523	1
si:dkey-54i3.3_2	ENSDARG00000093652	74.285	57.9368	90.6332	1.56434	0.645558	0.316628	1
asah1a	ENSDARG00000037091	156.099	121.766	190.431	1.56392	0.645166	0.231705	1
gmppab	ENSDARG00000023498	235.403	183.63	287.175	1.56387	0.645124	0.182321	1
gpx3	ENSDARG00000043342	247.95	193.45	302.45	1.56345	0.644735	0.177025	1
RAP1A (2 of 2)	ENSDARG00000087346	270.536	211.126	329.945	1.56279	0.644125	0.168681	1
polr1c	ENSDARG00000039400	181.194	141.405	220.982	1.56276	0.644094	0.213907	1
cnpy1	ENSDARG00000003757	320.726	250.405	391.046	1.56166	0.643076	0.154789	1
CDC42EP1 (2 of 2)	ENSDARG00000079549	111.928	87.3963	136.459	1.56138	0.642823	0.273024	1
CR385054.2	ENSDARG00000090805	114.437	89.3602	139.514	1.56125	0.642705	0.270562	1
si:dkey-162h11.2	ENSDARG00000091715	370.916	289.684	452.147	1.56083	0.642312	0.145887	1
tnks1bp1	ENSDARG00000068760	126.985	99.18	154.789	1.56069	0.642183	0.258855	1
si:ch73-137d22.1	ENSDARG00000039257	129.494	101.144	157.844	1.56059	0.642091	0.256623	1
si:ch211-207c6.5	ENSDARG00000093054	137.023	107.036	167.009	1.56031	0.641835	0.250114	1
thada	ENSDARG00000053082	144.551	112.928	176.175	1.56006	0.641606	0.243801	1
vav3a	ENSDARG00000086623	144.551	112.928	176.175	1.56006	0.641606	0.243801	1
dis3	ENSDARG00000060559	319.216	249.423	389.01	1.55964	0.641212	0.156341	1
tead1b	ENSDARG00000059483	194.741	152.207	237.276	1.5589	0.640529	0.207572	1
mtmr8	ENSDARG00000008592	242.422	189.522	295.322	1.55824	0.639919	0.182677	1
cldnc	ENSDARG00000015955	267.517	209.162	325.872	1.55799	0.639686	0.172719	1
arfip1	ENSDARG00000070055	645.452	504.738	786.166	1.55757	0.6393	0.129378	1
klf3	ENSDARG00000015495	558.62	436.981	680.258	1.55672	0.63851	0.13217	1
ewsr1b	ENSDARG00000020465	1629.18	1274.61	1983.75	1.55635	0.638171	0.158366	1
LRAT	ENSDARG00000077652	52.6996	41.2432	64.1561	1.55556	0.63743	0.359906	1
dusp22b	ENSDARG00000039850	35.1331	27.4955	42.7707	1.55556	0.63743	0.404132	1
si:ch211-212i14.4	ENSDARG00000075002	25.0951	19.6396	30.5505	1.55556	0.63743	0.442613	1
fam3c	ENSDARG00000056152	303.65	237.639	369.661	1.55556	0.63743	0.162761	1
CR388132.1	ENSDARG00000087673	37.6426	29.4594	45.8258	1.55556	0.63743	0.396484	1
si:ch211-231i17.5	ENSDARG00000093831	20.076	15.7117	24.4404	1.55556	0.63743	0.469692	1
si:dkey-54j5.1	ENSDARG00000095257	70.2662	54.9909	85.5414	1.55556	0.63743	0.328917	1
si:dkeyp-44b5.3	ENSDARG00000096485	52.6996	41.2432	64.1561	1.55556	0.63743	0.359906	1
si:ch211-238e22.5	ENSDARG00000094723	40.1521	31.4234	48.8808	1.55556	0.63743	0.389385	1
si:dkey-172m14.2	ENSDARG00000067664	25.0951	19.6396	30.5505	1.55556	0.63743	0.442613	1
CR854855.2	ENSDARG00000090480	120.456	94.2701	146.642	1.55556	0.63743	0.268601	1
ovol1	ENSDARG00000076472	143.042	111.946	174.138	1.55556	0.63743	0.248185	1
b3gnt7l	ENSDARG00000053133	102.89	80.5224	125.257	1.55556	0.63743	0.286727	1
prmt2	ENSDARG00000063212	57.7186	45.1711	70.2662	1.55556	0.63743	0.350127	1
zgc:113625	ENSDARG00000054160	105.399	82.4864	128.312	1.55556	0.63743	0.283987	1
HMCES	ENSDARG00000077471	133.004	104.09	161.918	1.55556	0.63743	0.25695	1
tnfrsf1b	ENSDARG00000070165	52.6996	41.2432	64.1561	1.55556	0.63743	0.359906	1
si:dkey-220o10.1	ENSDARG00000092448	125.475	98.1981	152.753	1.55556	0.63743	0.263827	1
cyp17a1	ENSDARG00000033566	27.6046	21.6036	33.6056	1.55556	0.63743	0.431474	1
RNF14 (1 of 5)	ENSDARG00000002794	65.2471	51.063	79.4313	1.55556	0.63743	0.33693	1
pmvk	ENSDARG00000070798	75.2852	58.9188	91.6515	1.55556	0.63743	0.321417	1
si:ch211-201b11.3	ENSDARG00000094529	110.418	86.4143	134.422	1.55556	0.63743	0.278666	1
zgc:113340	ENSDARG00000093142	62.7376	49.099	76.3763	1.55556	0.63743	0.341158	1
tfpi2	ENSDARG00000061351	32.6236	25.5315	39.7157	1.55556	0.63743	0.412424	1
rab32a	ENSDARG00000029036	127.985	100.162	155.808	1.55556	0.63743	0.261498	1
C21H11orf82	ENSDARG00000088690	37.6426	29.4594	45.8258	1.55556	0.63743	0.396484	1
zgc:110782	ENSDARG00000044544	32.6236	25.5315	39.7157	1.55556	0.63743	0.412424	1
urad	ENSDARG00000071579	55.2091	43.2071	67.2111	1.55556	0.63743	0.354905	1
nrros	ENSDARG00000071491	27.6046	21.6036	33.6056	1.55556	0.63743	0.431474	1
hirip3	ENSDARG00000027749	208.289	163.009	253.569	1.55556	0.63743	0.201659	1
ttc4	ENSDARG00000044405	218.327	170.865	265.789	1.55556	0.63743	0.196124	1
ADM	ENSDARG00000015263	145.551	113.91	177.193	1.55556	0.63743	0.246052	1
npffr1l3	ENSDARG00000010712	22.5856	17.6756	27.4955	1.55556	0.63743	0.455205	1
CR396586.2	ENSDARG00000091105	82.8137	64.8107	100.817	1.55556	0.63743	0.310976	1
rab38b	ENSDARG00000069159	42.6616	33.3873	51.9359	1.55556	0.63743	0.382758	1
PHTF1	ENSDARG00000057708	584.715	457.603	711.827	1.55556	0.63743	0.131894	1
si:dkey-26g8.12	ENSDARG00000008098	42.6616	33.3873	51.9359	1.55556	0.63743	0.382758	1
trim108	ENSDARG00000061762	45.1711	35.3513	54.9909	1.55556	0.63743	0.376543	1
lrrc66	ENSDARG00000093370	42.6616	33.3873	51.9359	1.55556	0.63743	0.382758	1
CABZ01076796.1	ENSDARG00000052511	180.684	141.405	219.964	1.55556	0.63743	0.219045	1
si:ch211-196f5.9	ENSDARG00000096451	45.1711	35.3513	54.9909	1.55556	0.63743	0.376543	1
ldlr	ENSDARG00000029476	748.833	586.242	911.423	1.55469	0.636624	0.130493	1
PRIM2	ENSDARG00000052721	418.578	327.981	509.175	1.55245	0.634547	0.144554	1
hnrnpc	ENSDARG00000053810	731.757	573.477	890.038	1.552	0.634132	0.131942	1
polr2m	ENSDARG00000075017	318.198	249.423	386.973	1.55147	0.633638	0.161523	1
alg6	ENSDARG00000017617	313.179	245.495	380.863	1.55141	0.633578	0.162803	1
rpa3	ENSDARG00000002613	141.532	110.964	172.101	1.55097	0.633168	0.252677	1
gli3	ENSDARG00000052131	692.605	543.035	842.176	1.55087	0.633075	0.132649	1
lpar1	ENSDARG00000044213	260.479	204.252	316.707	1.55057	0.632798	0.180048	1
cbln5	ENSDARG00000053802	108.909	85.4323	132.386	1.5496	0.631892	0.284487	1
cyp3c1l2	ENSDARG00000037873	326.727	256.297	397.157	1.5496	0.631892	0.160687	1
zgc:109744	ENSDARG00000070800	108.909	85.4323	132.386	1.5496	0.631892	0.284487	1
fam129aa	ENSDARG00000042055	301.632	236.657	366.606	1.5491	0.631431	0.167306	1
marveld2b	ENSDARG00000061651	190.213	149.261	231.165	1.54873	0.631088	0.217266	1
alox12	ENSDARG00000069463	464.24	364.315	564.166	1.54857	0.630934	0.142432	1
epb41l4b	ENSDARG00000061398	276.537	217.018	336.056	1.54852	0.630887	0.175478	1
mad1l1	ENSDARG00000033852	263.989	207.198	320.78	1.54818	0.630576	0.180229	1
cyp3c4	ENSDARG00000070021	261.48	205.234	317.725	1.54811	0.630511	0.181238	1
slc6a13l	ENSDARG00000001354	172.647	135.513	209.78	1.54804	0.630443	0.229874	1
FP067396.1	ENSDARG00000088373	806.515	633.377	979.653	1.54671	0.629205	0.135525	1
esr2b	ENSDARG00000034181	71.2663	55.9729	86.5598	1.54646	0.628968	0.33398	1
hnrnpa0b	ENSDARG00000036162	1775.13	1394.41	2155.85	1.54606	0.628598	0.170991	1
gypc	ENSDARG00000041546	201.251	158.099	244.404	1.54589	0.628441	0.212258	1
dynlt1	ENSDARG00000045909	132.495	104.09	160.899	1.54577	0.628328	0.264309	1
cyp2ae1	ENSDARG00000013524	66.2473	52.045	80.4497	1.54577	0.628328	0.342396	1
CABZ01008011.1	ENSDARG00000033993	394.974	310.306	479.643	1.54571	0.62827	0.151435	1
slc27a1b	ENSDARG00000038352	316.18	248.441	383.918	1.54531	0.627895	0.165845	1
prkag1	ENSDARG00000003818	568.621	446.801	690.441	1.5453	0.627886	0.138305	1
CU862021.1	ENSDARG00000041425	124.966	98.1981	151.734	1.54519	0.62778	0.27166	1
dbx1b	ENSDARG00000001859	61.2283	48.117	74.3396	1.54497	0.627582	0.351481	1
si:dkey-227h16.2	ENSDARG00000096489	893.329	702.116	1084.54	1.54468	0.627306	0.138287	1
FP236513.2	ENSDARG00000071105	58.7188	46.1531	71.2845	1.54452	0.627162	0.356316	1
si:dkey-32e10.4-001	ENSDARG00000095932	117.438	92.3062	142.569	1.54452	0.627162	0.279418	1
itga6l	ENSDARG00000056018	58.7188	46.1531	71.2845	1.54452	0.627162	0.356316	1
mgll	ENSDARG00000036820	970.615	762.999	1178.23	1.54421	0.62687	0.140618	1
mms22l	ENSDARG00000074691	171.137	134.531	207.743	1.5442	0.626861	0.233651	1
si:ch211-244b2.4	ENSDARG00000045530	56.2093	44.1891	68.2295	1.54403	0.626704	0.361374	1
PARD3B (2 of 2)	ENSDARG00000067785	383.427	301.468	465.386	1.54373	0.626423	0.154224	1
zgc:101663	ENSDARG00000037852	383.427	301.468	465.386	1.54373	0.626423	0.154224	1
MCMDC2	ENSDARG00000073834	53.6998	42.2252	65.1744	1.5435	0.626203	0.36668	1
st3gal2l	ENSDARG00000007494	370.879	291.648	450.111	1.54333	0.626051	0.156338	1
BX088708.1	ENSDARG00000079679	158.59	124.712	192.468	1.54331	0.626025	0.24391	1
clic2	ENSDARG00000010625	158.59	124.712	192.468	1.54331	0.626025	0.24391	1
CT583709.2	ENSDARG00000088122	51.1903	40.2612	62.1194	1.54291	0.625653	0.372263	1
si:ch211-191a16.5	ENSDARG00000096545	102.381	80.5224	124.239	1.54291	0.625653	0.296393	1
STYK1 (3 of 3)	ENSDARG00000086159	51.1903	40.2612	62.1194	1.54291	0.625653	0.372263	1
cers2a	ENSDARG00000013704	245.913	193.45	298.377	1.5424	0.625172	0.191409	1
CUZD1 (4 of 5)	ENSDARG00000089599	48.6808	38.2972	59.0643	1.54226	0.625046	0.378159	1
traf4b	ENSDARG00000038964	97.3615	76.5945	118.129	1.54226	0.625046	0.302567	1
NIPAL4	ENSDARG00000059365	243.404	191.486	295.322	1.54226	0.625046	0.192613	1
si:ch211-217k17.8	ENSDARG00000095434	240.894	189.522	292.266	1.54212	0.624917	0.193839	1
CU571081.1	ENSDARG00000058991	46.1713	36.3333	56.0093	1.54154	0.624374	0.384411	1
AL953879.1	ENSDARG00000089423	92.3425	72.6666	112.019	1.54154	0.624374	0.309048	1
TSG101 (1 of 5)	ENSDARG00000011897	277.028	218	336.056	1.54154	0.624374	0.179802	1
hnf1a	ENSDARG00000009470	138.514	109	168.028	1.54154	0.624374	0.262	1
si:ch73-27e22.5	ENSDARG00000093051	46.1713	36.3333	56.0093	1.54154	0.624374	0.384411	1
omd	ENSDARG00000093600	46.1713	36.3333	56.0093	1.54154	0.624374	0.384411	1
cdx1b	ENSDARG00000058999	318.18	250.405	385.955	1.54132	0.624168	0.167871	1
tmem63a	ENSDARG00000031956	225.837	177.738	273.936	1.54123	0.624084	0.201716	1
si:dkey-192i18.5	ENSDARG00000094757	179.666	141.405	217.927	1.54115	0.624009	0.229639	1
tuba7l	ENSDARG00000002480	43.6618	34.3693	52.9542	1.54074	0.623624	0.391068	1
sc:d808	ENSDARG00000075092	43.6618	34.3693	52.9542	1.54074	0.623624	0.391068	1
sypl2b	ENSDARG00000000690	125.966	99.18	152.753	1.54015	0.623075	0.274356	1
LYRM9	ENSDARG00000075528	41.1523	32.4054	49.8992	1.53984	0.622783	0.398186	1
si:dkeyp-75b4.7	ENSDARG00000070490	120.947	95.2521	146.642	1.53952	0.62248	0.27961	1
si:dkey-58f10.9	ENSDARG00000093326	357.823	281.828	433.817	1.5393	0.62227	0.160978	1
prickle3	ENSDARG00000073996	396.466	312.27	480.661	1.53925	0.622228	0.155198	1
cyp4v7	ENSDARG00000061585	118.438	93.2881	143.587	1.53918	0.622163	0.282313	1
si:ch211-233f10.6	ENSDARG00000095176	77.2855	60.8828	93.6882	1.53883	0.621833	0.330764	1
BX510935.2	ENSDARG00000079877	345.275	272.009	418.542	1.53871	0.62172	0.16362	1
olfml2bb	ENSDARG00000021480	113.419	89.3602	137.477	1.53846	0.621488	0.287885	1
zgc:193505	ENSDARG00000093584	477.261	376.099	578.423	1.53796	0.621014	0.147743	1
lig4	ENSDARG00000060620	72.2665	56.9549	87.5781	1.53768	0.620751	0.338954	1
wu:fb11h05	ENSDARG00000074009	36.1332	28.4774	43.7891	1.53768	0.620751	0.414104	1
CABZ01073087.1	ENSDARG00000079691	108.4	85.4323	131.367	1.53768	0.620751	0.293695	1
abcc6a	ENSDARG00000016750	36.1332	28.4774	43.7891	1.53768	0.620751	0.414104	1
slc30a10	ENSDARG00000034877	108.4	85.4323	131.367	1.53768	0.620751	0.293695	1
ENSDARG00000087659	ENSDARG00000087659	36.1332	28.4774	43.7891	1.53768	0.620751	0.414104	1
cyb561d2	ENSDARG00000044114	36.1332	28.4774	43.7891	1.53768	0.620751	0.414104	1
eef2a.1	ENSDARG00000042094	358.823	282.81	434.836	1.53755	0.620635	0.161908	1
hopx	ENSDARG00000089368	209.271	164.973	253.569	1.53704	0.620152	0.213598	1
sec22ba	ENSDARG00000030108	403.485	318.162	488.808	1.53635	0.619508	0.156096	1
si:dkey-103j14.4	ENSDARG00000093705	67.2475	53.0269	81.468	1.53635	0.619508	0.347756	1
prrg4	ENSDARG00000030753	235.366	185.594	285.138	1.53635	0.619508	0.200319	1
C20H1orf131	ENSDARG00000078606	67.2475	53.0269	81.468	1.53635	0.619508	0.347756	1
sowahaa	ENSDARG00000077861	33.6237	26.5135	40.734	1.53635	0.619508	0.423101	1
parp1	ENSDARG00000019529	1094.53	863.161	1325.89	1.53609	0.619262	0.149494	1
ENSDARG00000039935	ENSDARG00000039935	326.199	257.279	395.12	1.53576	0.618957	0.169528	1
si:dkey-14o6.7	ENSDARG00000090252	31.1142	24.5495	37.679	1.53481	0.618065	0.432969	1
tbx22	ENSDARG00000091748	31.1142	24.5495	37.679	1.53481	0.618065	0.432969	1
CU367845.1	ENSDARG00000089603	31.1142	24.5495	37.679	1.53481	0.618065	0.432969	1
CABZ01064012.1	ENSDARG00000089125	184.176	145.333	223.019	1.53453	0.617801	0.231185	1
sh3gl1a	ENSDARG00000067958	394.447	311.288	477.606	1.53429	0.617573	0.158571	1
srd5a3	ENSDARG00000043307	90.8332	71.6846	109.982	1.53425	0.61753	0.316306	1
ntn1a	ENSDARG00000033733	420.542	331.909	509.175	1.53408	0.617372	0.155475	1
myo1ea	ENSDARG00000036179	537.471	424.216	650.726	1.53395	0.617252	0.146434	1
AL929092.1	ENSDARG00000054572	59.719	47.1351	72.3029	1.53395	0.617252	0.362368	1
nus1	ENSDARG00000027813	597.19	471.351	723.029	1.53395	0.617252	0.144124	1
aatf	ENSDARG00000025467	291.066	229.783	352.349	1.5334	0.616731	0.18055	1
zgc:111991	ENSDARG00000052134	28.6047	22.5856	34.6239	1.53301	0.616368	0.443892	1
CABZ01049059.1	ENSDARG00000091075	28.6047	22.5856	34.6239	1.53301	0.616368	0.443892	1
SLC5A10	ENSDARG00000074212	395.447	312.27	478.625	1.53273	0.616101	0.159428	1
pmepa1	ENSDARG00000039325	111.909	88.3782	135.441	1.53251	0.615897	0.293845	1
ifi35	ENSDARG00000075643	54.7	43.2071	66.1928	1.53199	0.615404	0.373289	1
st6galnac	ENSDARG00000086292	216.29	170.865	261.716	1.53172	0.615148	0.213349	1
shcbp1	ENSDARG00000052167	213.781	168.901	258.661	1.53144	0.614887	0.214942	1
si:dkey-98p3.7	ENSDARG00000056203	185.176	146.315	224.037	1.5312	0.614659	0.232889	1
ipo9	ENSDARG00000016753	576.604	455.639	697.57	1.53097	0.614447	0.146611	1
si:ch211-16k18.1	ENSDARG00000094509	26.0952	20.6216	31.5689	1.53086	0.614346	0.456123	1
sh2d5	ENSDARG00000014324	26.0952	20.6216	31.5689	1.53086	0.614346	0.456123	1
zgc:171579	ENSDARG00000039234	26.0952	20.6216	31.5689	1.53086	0.614346	0.456123	1
CABZ01072853.1	ENSDARG00000087018	52.1904	41.2432	63.1377	1.53086	0.614346	0.379186	1
ddb2	ENSDARG00000041140	104.381	82.4864	126.275	1.53086	0.614346	0.303104	1
malt1a	ENSDARG00000006052	75.7762	59.9008	91.6515	1.53005	0.613583	0.339507	1
nfe2l3	ENSDARG00000019810	428.562	338.783	518.34	1.53001	0.613537	0.157159	1
CR848029.2	ENSDARG00000090153	99.3619	78.5584	120.165	1.52963	0.613182	0.309655	1
pgrmc2	ENSDARG00000030237	567.567	448.765	686.368	1.52946	0.613022	0.147882	1
DCTPP1	ENSDARG00000054334	73.2667	57.9368	88.5965	1.52919	0.612768	0.343841	1
si:dkey-254e13.13	ENSDARG00000096100	144.024	113.91	174.138	1.52874	0.612339	0.266561	1
cyp2j20	ENSDARG00000094057	167.61	132.567	202.652	1.52867	0.612276	0.247414	1
CHCHD5	ENSDARG00000091754	47.1714	37.3153	57.0276	1.52827	0.611895	0.39205	1
dnph1	ENSDARG00000075730	94.3429	74.6305	114.055	1.52827	0.611895	0.316552	1
FP102272.1	ENSDARG00000052368	141.514	111.946	171.083	1.52827	0.611895	0.269088	1
si:ch211-191j22.8	ENSDARG00000057039	23.5857	18.6576	28.5138	1.52827	0.611895	0.470007	1
zgc:77816	ENSDARG00000011376	209.762	165.955	253.569	1.52794	0.61159	0.219714	1
si:dkey-22o12.7	ENSDARG00000096632	393.429	311.288	475.57	1.52775	0.611407	0.162897	1
anxa3a	ENSDARG00000009196	254.424	201.306	307.542	1.52773	0.611392	0.197702	1
mettl14	ENSDARG00000070278	115.419	91.3242	139.514	1.52768	0.611341	0.293874	1
si:dkey-104e13.1	ENSDARG00000093590	275.5	218	333.001	1.52753	0.611198	0.189696	1
pdap1a	ENSDARG00000092546	802.915	635.341	970.488	1.52751	0.611178	0.146976	1
CABZ01080098.1	ENSDARG00000059002	4498.33	3559.68	5436.97	1.52738	0.611056	0.286787	1
sox11b	ENSDARG00000095743	840.048	664.801	1015.3	1.52722	0.610905	0.147726	1
si:dkey-122a22.2	ENSDARG00000095821	181.157	143.369	218.945	1.52714	0.610836	0.238605	1
BX004971.1	ENSDARG00000090356	89.3239	70.7026	107.945	1.52675	0.610463	0.323838	1
cdc14ab	ENSDARG00000057016	418.015	330.927	505.102	1.52632	0.610059	0.160707	1
rad54l	ENSDARG00000018623	131.476	104.09	158.863	1.52621	0.609949	0.27957	1
vezf1b	ENSDARG00000061030	131.476	104.09	158.863	1.52621	0.609949	0.27957	1
nol6	ENSDARG00000059711	670.929	531.251	810.607	1.52584	0.609607	0.147713	1
zgc:136872	ENSDARG00000008553	302.595	239.603	365.588	1.5258	0.60957	0.182198	1
APLF	ENSDARG00000086579	107.891	85.4323	130.349	1.52576	0.609524	0.303159	1
gabpb2b	ENSDARG00000054344	215.781	170.865	260.698	1.52576	0.609524	0.217854	1
si:ch211-69g19.2	ENSDARG00000070656	515.867	408.504	623.23	1.52564	0.609416	0.152787	1
chaf1a	ENSDARG00000062152	703.043	556.783	849.304	1.52538	0.609166	0.147786	1
MVB12A	ENSDARG00000096590	316.143	250.405	381.881	1.52505	0.608861	0.17904	1
cbln13	ENSDARG00000026904	21.0762	16.6937	25.4588	1.52505	0.608861	0.486043	1
CU694374.2	ENSDARG00000091970	21.0762	16.6937	25.4588	1.52505	0.608861	0.486043	1
si:dkey-111k7.3	ENSDARG00000094164	21.0762	16.6937	25.4588	1.52505	0.608861	0.486043	1
si:ch211-212o2.6	ENSDARG00000095613	84.3048	66.7747	101.835	1.52505	0.608861	0.331569	1
adra1ab	ENSDARG00000027638	21.0762	16.6937	25.4588	1.52505	0.608861	0.486043	1
zgc:153896	ENSDARG00000003977	189.686	150.243	229.129	1.52505	0.608861	0.234293	1
cyp2p9	ENSDARG00000022631	208.253	164.973	251.532	1.52469	0.608517	0.222927	1
zgc:153952	ENSDARG00000015922	166.1	131.585	200.615	1.5246	0.60843	0.251569	1
ppp1r14bb	ENSDARG00000030161	548.982	435.017	662.946	1.52395	0.607818	0.152125	1
MVD	ENSDARG00000074035	182.157	144.351	219.964	1.52381	0.607683	0.240345	1
zgc:112263	ENSDARG00000057365	100.362	79.5404	121.184	1.52355	0.607435	0.313134	1
si:dkeyp-15g8.5	ENSDARG00000096290	39.6429	31.4234	47.8625	1.52315	0.607056	0.414851	1
tbx6	ENSDARG00000011785	39.6429	31.4234	47.8625	1.52315	0.607056	0.414851	1
RSPH10B	ENSDARG00000051891	79.2858	62.8468	95.7249	1.52315	0.607056	0.339809	1
PLXNA1	ENSDARG00000078641	116.419	92.3062	140.532	1.52246	0.606403	0.296823	1
prkrira	ENSDARG00000042489	291.048	230.765	351.331	1.52246	0.606403	0.187959	1
arf1	ENSDARG00000009484	1143.12	906.368	1379.86	1.52241	0.606358	0.159871	1
msi1	ENSDARG00000010710	751.706	596.062	907.35	1.52224	0.606196	0.14981	1
g6pd	ENSDARG00000071065	807.406	640.251	974.561	1.52215	0.606114	0.150397	1
f11r	ENSDARG00000017320	736.649	584.278	889.02	1.52157	0.605559	0.150176	1
CABZ01079296.1	ENSDARG00000088285	37.1334	29.4594	44.8074	1.52099	0.605008	0.423689	1
plcg2	ENSDARG00000068763	204.234	162.027	246.441	1.52099	0.605008	0.228014	1
dsg2	ENSDARG00000076945	724.102	574.459	873.744	1.52099	0.605008	0.150526	1
si:dkey-4c23.5	ENSDARG00000071279	55.7001	44.1891	67.2111	1.52099	0.605008	0.379736	1
si:dkeyp-89c11.1	ENSDARG00000069292	201.724	160.063	243.386	1.52056	0.604606	0.229859	1
FAM83G (1 of 2)	ENSDARG00000062929	329.182	261.207	397.157	1.52047	0.604515	0.178994	1
zgc:174164	ENSDARG00000057138	164.591	130.603	198.578	1.52047	0.604515	0.255819	1
PPP1R1B	ENSDARG00000076280	108.891	86.4143	131.367	1.5202	0.604263	0.306335	1
angptl3	ENSDARG00000044365	411.977	327	496.955	1.51974	0.603826	0.165739	1
si:dkey-25o16.2	ENSDARG00000096667	124.948	99.18	150.716	1.51962	0.603709	0.290649	1
sumo3b	ENSDARG00000035993	499.792	396.72	602.863	1.51962	0.603709	0.157675	1
aebp2	ENSDARG00000006038	231.329	183.63	279.028	1.51951	0.603605	0.21412	1
si:ch211-69e5.1	ENSDARG00000079519	53.1906	42.2252	64.1561	1.51938	0.603483	0.38593	1
C16H8orf76	ENSDARG00000010738	53.1906	42.2252	64.1561	1.51938	0.603483	0.38593	1
si:ch211-231h20.2	ENSDARG00000091015	53.1906	42.2252	64.1561	1.51938	0.603483	0.38593	1
ppap2c	ENSDARG00000028896	244.877	194.432	295.322	1.51889	0.60302	0.208097	1
nol11	ENSDARG00000026767	503.301	399.666	606.937	1.51861	0.602751	0.158099	1
nr1i2	ENSDARG00000029766	322.653	256.297	389.01	1.51781	0.60199	0.182359	1
si:dkey-30j22.1	ENSDARG00000042829	2214.91	1759.71	2670.11	1.51736	0.601564	0.210167	1
hao2	ENSDARG00000027992	301.577	239.603	363.551	1.5173	0.60151	0.188337	1
ATAD2	ENSDARG00000076590	702.007	557.765	846.249	1.51721	0.601425	0.152983	1
CU929417.2	ENSDARG00000088111	66.7383	53.0269	80.4497	1.51715	0.601361	0.363237	1
cdv3	ENSDARG00000023028	950.393	755.143	1145.64	1.51712	0.601337	0.156807	1
zgc:162879	ENSDARG00000074163	98.8527	78.5584	119.147	1.51667	0.600904	0.320165	1
cd82b	ENSDARG00000026070	751.179	597.044	905.313	1.51633	0.60058	0.153599	1
gemin5	ENSDARG00000079257	259.425	206.216	312.633	1.51605	0.600317	0.20387	1
TMEM150B	ENSDARG00000056144	48.1716	38.2972	58.046	1.51567	0.599955	0.399468	1
ccdc59	ENSDARG00000045755	96.3432	76.5945	116.092	1.51567	0.599955	0.323861	1
lrrc15	ENSDARG00000070792	32.1144	25.5315	38.6973	1.51567	0.599955	0.443924	1
si:dkey-103d23.5	ENSDARG00000075996	32.1144	25.5315	38.6973	1.51567	0.599955	0.443924	1
mon1a	ENSDARG00000078585	160.572	127.657	193.487	1.51567	0.599955	0.262618	1
camkmt	ENSDARG00000095224	80.286	63.8287	96.7433	1.51567	0.599955	0.344222	1
GIPR	ENSDARG00000025478	32.1144	25.5315	38.6973	1.51567	0.599955	0.443924	1
trit1	ENSDARG00000032876	240.858	191.486	290.23	1.51567	0.599955	0.212278	1
CCDC50 (4 of 4)	ENSDARG00000094493	64.2288	51.063	77.3946	1.51567	0.599955	0.368531	1
shbg	ENSDARG00000019492	334.692	266.117	403.267	1.51538	0.599675	0.181256	1
si:ch211-199g17.9	ENSDARG00000076609	93.8337	74.6305	113.037	1.51462	0.598956	0.327663	1
cd9b	ENSDARG00000016691	718.555	571.513	865.598	1.51457	0.598911	0.154663	1
rbp1a	ENSDARG00000016235	233.329	185.594	281.065	1.5144	0.598749	0.216834	1
mettl20	ENSDARG00000079080	77.7765	61.8648	93.6882	1.5144	0.598749	0.348706	1
las1l	ENSDARG00000062457	295.049	234.693	355.404	1.51433	0.598684	0.192383	1
tppp3	ENSDARG00000030463	295.049	234.693	355.404	1.51433	0.598684	0.192383	1
DOCK1 (2 of 3)	ENSDARG00000076059	61.7193	49.099	74.3396	1.51407	0.598436	0.374075	1
srsf3a	ENSDARG00000025397	598.626	476.261	720.992	1.51386	0.598232	0.156796	1
eva1a	ENSDARG00000061405	107.381	85.4323	129.33	1.51384	0.598209	0.312883	1
lman1	ENSDARG00000069980	566.512	450.729	682.295	1.51376	0.598134	0.157977	1
fev	ENSDARG00000009242	45.6621	36.3333	54.9909	1.51351	0.597902	0.406921	1
C25HXorf38 (2 of 2)	ENSDARG00000089227	136.986	109	164.973	1.51351	0.597902	0.284284	1
sumf1	ENSDARG00000044203	166.591	132.567	200.615	1.51331	0.597704	0.259688	1
C22H19orf10 (2 of 2)	ENSDARG00000071679	341.711	272.009	411.413	1.5125	0.596937	0.181758	1
BX571714.1	ENSDARG00000027196	29.6049	23.5675	35.6423	1.51235	0.596788	0.455681	1
comta	ENSDARG00000015337	592.098	471.351	712.845	1.51235	0.596788	0.157995	1
b3galnt2	ENSDARG00000046133	118.42	94.2701	142.569	1.51235	0.596788	0.302629	1
USP43 (2 of 2)	ENSDARG00000088072	131.967	105.072	158.863	1.51194	0.596403	0.290033	1
FP102052.1	ENSDARG00000069333	102.362	81.5044	123.22	1.51183	0.596291	0.319965	1
CBLC	ENSDARG00000078217	204.725	163.009	246.441	1.51183	0.596291	0.234506	1
nme8	ENSDARG00000076395	86.3052	68.7386	103.872	1.51111	0.59561	0.33979	1
CU627988.1	ENSDARG00000088197	43.1526	34.3693	51.9359	1.51111	0.59561	0.41492	1
fezf1	ENSDARG00000010270	43.1526	34.3693	51.9359	1.51111	0.59561	0.41492	1
ppp1r3b	ENSDARG00000044691	99.8529	79.5404	120.165	1.51075	0.59526	0.323652	1
calhm2	ENSDARG00000039482	56.7003	45.1711	68.2295	1.51047	0.594995	0.386026	1
CU929160.1	ENSDARG00000089282	140.496	111.946	169.046	1.51007	0.594617	0.283842	1
FAM120B	ENSDARG00000030804	70.248	55.9729	84.5231	1.51007	0.594617	0.36323	1
erbb3a	ENSDARG00000006202	835.447	665.783	1005.11	1.50967	0.594232	0.158961	1
derl3	ENSDARG00000033871	275.973	219.964	331.982	1.50926	0.593841	0.202408	1
fam3a	ENSDARG00000070675	413.959	329.945	497.973	1.50926	0.593841	0.172587	1
CEACAM7	ENSDARG00000079372	673.875	537.143	810.607	1.50911	0.593695	0.1585	1
PBLD (1 of 2)	ENSDARG00000016704	219.273	174.793	263.753	1.50895	0.593542	0.228239	1
si:ch211-191a16.3	ENSDARG00000077673	232.82	185.594	280.046	1.50892	0.593513	0.221142	1
fam98a	ENSDARG00000078391	287.011	228.801	345.221	1.50882	0.593423	0.1989	1
zgc:112160	ENSDARG00000039730	2873.62	2290.96	3456.28	1.50866	0.593268	0.245847	1
si:dkey-27n6.13	ENSDARG00000095924	40.6431	32.4054	48.8808	1.50842	0.593036	0.423547	1
ftr02	ENSDARG00000079412	27.0954	21.6036	32.5872	1.50842	0.593036	0.468872	1
si:ch211-73m21.2	ENSDARG00000096461	135.477	108.018	162.936	1.50842	0.593036	0.289609	1
IAPP	ENSDARG00000074122	27.0954	21.6036	32.5872	1.50842	0.593036	0.468872	1
si:dkey-261j4.4	ENSDARG00000035150	27.0954	21.6036	32.5872	1.50842	0.593036	0.468872	1
BX323449.2	ENSDARG00000071879	27.0954	21.6036	32.5872	1.50842	0.593036	0.468872	1
srpx2	ENSDARG00000034559	27.0954	21.6036	32.5872	1.50842	0.593036	0.468872	1
si:dkey-269d20.3	ENSDARG00000070669	40.6431	32.4054	48.8808	1.50842	0.593036	0.423547	1
SMOC1	ENSDARG00000089188	40.6431	32.4054	48.8808	1.50842	0.593036	0.423547	1
rnf217	ENSDARG00000060944	121.929	97.2161	146.642	1.50842	0.593036	0.302258	1
si:ch73-21k16.5	ENSDARG00000078770	176.12	140.423	211.817	1.50842	0.593036	0.25626	1
si:dkey-236e20.3	ENSDARG00000071495	27.0954	21.6036	32.5872	1.50842	0.593036	0.468872	1
cd2bp2	ENSDARG00000027357	225.292	179.702	270.881	1.50739	0.59205	0.226161	1
scpp5	ENSDARG00000078622	184.649	147.297	222	1.50716	0.591833	0.251135	1
npm1b	ENSDARG00000037675	407.431	325.036	489.826	1.50699	0.591673	0.174979	1
tyms	ENSDARG00000042894	288.011	229.783	346.239	1.50681	0.591494	0.200033	1
si:ch211-207e7.1	ENSDARG00000094645	288.011	229.783	346.239	1.50681	0.591494	0.200033	1
CR376783.1	ENSDARG00000074235	285.502	227.819	343.184	1.50639	0.591091	0.201176	1
RNF38	ENSDARG00000062055	777.729	620.612	934.845	1.50633	0.591037	0.160409	1
ZNF70 (14 of 16)	ENSDARG00000096139	51.6813	41.2432	62.1194	1.50617	0.590887	0.399367	1
zgc:153968	ENSDARG00000061858	538.889	430.107	647.671	1.50583	0.590563	0.164553	1
vrk2	ENSDARG00000021547	89.8148	71.6846	107.945	1.50583	0.590563	0.339521	1
sts	ENSDARG00000053241	217.763	173.811	261.716	1.50575	0.590486	0.231487	1
ctps1a	ENSDARG00000030700	778.729	621.594	935.864	1.50559	0.590327	0.16092	1
si:ch211-74m13.1	ENSDARG00000094952	76.2672	60.8828	91.6515	1.50538	0.590124	0.357993	1
abcb6b	ENSDARG00000074254	152.534	121.766	183.303	1.50538	0.590124	0.27716	1
epha4l	ENSDARG00000010767	190.668	152.207	229.129	1.50538	0.590124	0.248398	1
si:ch211-145d10.5	ENSDARG00000094086	100.853	80.5224	121.184	1.50497	0.589733	0.327094	1
tbc1d31	ENSDARG00000074623	125.439	100.162	150.716	1.50472	0.589495	0.301804	1
FRG1	ENSDARG00000056504	174.611	139.441	209.78	1.50443	0.589221	0.260461	1
im:7151068	ENSDARG00000089862	49.1718	39.2792	59.0643	1.5037	0.58852	0.406673	1
ostf1	ENSDARG00000091555	232.311	185.594	279.028	1.50343	0.588257	0.225523	1
si:dkey-19h16.7	ENSDARG00000096117	84.7958	67.7567	101.835	1.50295	0.587799	0.348243	1
ARAP1	ENSDARG00000091634	84.7958	67.7567	101.835	1.50295	0.587799	0.348243	1
si:ch211-286l10.2	ENSDARG00000096172	60.21	48.117	72.3029	1.50265	0.587505	0.385788	1
lipea	ENSDARG00000063037	156.044	124.712	187.376	1.50248	0.587345	0.276529	1
ARHGAP42 (1 of 2)	ENSDARG00000010654	202.706	162.027	243.386	1.50213	0.587012	0.243135	1
si:dkey-92j16.2	ENSDARG00000096213	35.6241	28.4774	42.7707	1.50192	0.586804	0.44313	1
bspry	ENSDARG00000059758	71.2481	56.9549	85.5414	1.50192	0.586804	0.368193	1
fut10	ENSDARG00000029601	35.6241	28.4774	42.7707	1.50192	0.586804	0.44313	1
tmem104	ENSDARG00000088560	224.783	179.702	269.863	1.50172	0.586616	0.230732	1
anapc2	ENSDARG00000005832	189.159	151.225	227.092	1.50168	0.586581	0.252281	1
her12	ENSDARG00000032963	46.6623	37.3153	56.0093	1.50097	0.5859	0.414485	1
fen1	ENSDARG00000011404	442.037	353.513	530.56	1.50082	0.585754	0.175302	1
si:dkey-267k7.4	ENSDARG00000092175	255.388	204.252	306.523	1.50071	0.585647	0.216848	1
plekhf1	ENSDARG00000027852	115.401	92.3062	138.496	1.50039	0.585341	0.315147	1
si:ch211-133l5.7	ENSDARG00000095633	230.802	184.612	276.991	1.50039	0.585341	0.228604	1
zbtb8os	ENSDARG00000016368	288.502	230.765	346.239	1.50039	0.585341	0.20459	1
cdkn1a	ENSDARG00000076554	437.018	349.585	524.45	1.50021	0.585163	0.176266	1
ppih	ENSDARG00000041530	332.655	266.117	399.193	1.50007	0.585028	0.192599	1
IL17RA (2 of 5)	ENSDARG00000058244	137.477	109.982	164.973	1.5	0.584963	0.294487	1
NCBP1 (1 of 2)	ENSDARG00000086907	148.515	118.82	178.211	1.49985	0.584815	0.28494	1
lsm14aa	ENSDARG00000006600	775.692	620.612	930.772	1.49977	0.584737	0.164875	1
[truncated: 19,074 more rows]
